# Supplementary material for: Ammonium iron(III) phosphate(V) fluoride, (NH4)0.5[(NH4)0.375K0.125]FePO4F, with ammonium partially substituted by potassium
Source: Acta Crystallogr Sect E Struct Rep Online. 2008 Dec 20;65(Pt 1):i4–5. doi: 10.1107/S1600536808042499 (PMC2967845; doi:10.1107/S1600536808042499)
Supplement: Supplementary file 1 [file e-65-000i4-sup1.cif]

##############################################################################
###                                                                        ###
###        Electronic paper (Acta Crystallographica Section E)             ###
###                                                                        ###
##############################################################################
#                                                                            #
# This CIF contains the data in a paper accepted for publication in Acta     #
# Crystallographica Section E. It conforms to the requirements of Notes      #
# for Authors for Section E, and has been peer reviewed under the auspices   #
# of the IUCr Commission on Journals.                                        #
#                                                                            #
# Full details of the Crystallographic Information File format               #
# are given in the paper "The Crystallographic Information File (CIF):       #
# a New Standard Archive File for Crystallography" by S. R. Hall, F. H.      #
# Allen and I. D. Brown [Acta Cryst. (1991), A47, 655-685].                  #
#                                                                            #
# The current version of the core CIF dictionary is obtainable from          #
# ftp://ftp.iucr.org/pub/cif_core.dic. The current version number is 2.4.    #
#                                                                            #
# Software is freely available for graphical display of the structure(s) in  #
# this CIF.  For information consult the CIF home page http://www.iucr.org/  #
# cif/home.html                                                              #
#                                                                            #
# This file may be used for bona fide research purposes within the           #
# scientific community so long as proper attribution is given to the journal # 
# article from which it was obtained.                                        #
#                                                                            #
##############################################################################
                                             
data_I
_audit_creation_method     SHELXL-97
_chemical_name_systematic
;
Ammonium iron(III) phosphate(V) fluoride
;
_chemical_name_common     ?
_chemical_formula_moiety     ?
_chemical_formula_sum     'F Fe H3.5 K0.125 N1.875 O4 P'
_chemical_formula_iupac     '(N H4)0.875 K0.125 Fe P O4 F'
_chemical_formula_weight     190.49
_chemical_melting_point     ?
_symmetry_cell_setting     'orthorhombic'
_symmetry_space_group_name_H-M     'P n a 21'
_symmetry_space_group_name_Hall     'P 2c -2n'
loop_
    _symmetry_equiv_pos_as_xyz
    'x, y, z'
    '-x, -y, z+1/2'
    'x+1/2, -y+1/2, z'
    '-x+1/2, y+1/2, z+1/2'
_cell_length_a     12.9402(4)
_cell_length_b     6.4382(2)
_cell_length_c     10.6428(3)
_cell_angle_alpha     90.00
_cell_angle_beta     90.00
_cell_angle_gamma     90.00
_cell_volume     886.67(5)
_cell_formula_units_Z     8
_cell_measurement_reflns_used     5001
_cell_measurement_theta_min     3.0
_cell_measurement_theta_max     32.53
_cell_measurement_temperature     173(2)
_exptl_crystal_description     'prism'
_exptl_crystal_colour     'colorless'
_exptl_crystal_size_max     0.12
_exptl_crystal_size_mid     0.09
_exptl_crystal_size_min     0.09
_exptl_crystal_density_diffrn     2.854
_exptl_crystal_density_meas     ?
_exptl_crystal_density_method     'not measured'
_exptl_crystal_F_000     752
_exptl_absorpt_coefficient_mu     3.818
_exptl_absorpt_correction_type     'numerical'
_exptl_absorpt_process_details
                               '(<i>CrysAlis RED</i>; Oxford Diffraction, 2005)'
_exptl_absorpt_correction_T_min     0.6572
_exptl_absorpt_correction_T_max     0.7250
_exptl_special_details
;
;
_diffrn_ambient_temperature     173(2)
_diffrn_radiation_type     MoK\a
_diffrn_radiation_wavelength     0.71073
_diffrn_radiation_source     'fine-focus sealed tube'
_diffrn_radiation_monochromator     graphite
_diffrn_measurement_device_type     'Oxford Diffraction CCD area-detector'
_diffrn_measurement_method     '326 images,\D\w=1\%, Exp time: 40 s.'
_diffrn_detector_area_resol_mean     ?
_diffrn_reflns_number     5371
_diffrn_reflns_av_R_equivalents     0.0399
_diffrn_reflns_av_sigmaI/netI     0.0611
_diffrn_reflns_theta_min     2.48
_diffrn_reflns_theta_max     32.53
_diffrn_reflns_theta_full     32.53
_diffrn_measured_fraction_theta_max     1.0
_diffrn_measured_fraction_theta_full     0.919
_diffrn_reflns_limit_h_min     -19
_diffrn_reflns_limit_h_max     16
_diffrn_reflns_limit_k_min     -4
_diffrn_reflns_limit_k_max     9
_diffrn_reflns_limit_l_min     -10
_diffrn_reflns_limit_l_max     16
_diffrn_standards_number     0
_diffrn_standards_interval_count     .
_diffrn_standards_interval_time     .
_diffrn_standards_decay_%     .
_refine_special_details
;
 Refinement of F^2^ against ALL reflections.  The weighted R-factor wR and
 goodness of fit S are based on F^2^, conventional R-factors R are based
 on F, with F set to zero for negative F^2^. The threshold expression of
 F^2^ > 2sigma(F^2^) is used only for calculating R-factors(gt) etc. and is
 not relevant to the choice of reflections for refinement.  R-factors based
 on F^2^ are statistically about twice as large as those based on F, and R-
 factors based on ALL data will be even larger.
 The crystal structure of the title compound was refined by a inversion twin
 matrix so the Flack parameter is equal to zero.
;
_reflns_number_total     2162
_reflns_number_gt     1636
_reflns_threshold_expression     I>2\s(I)
_refine_ls_structure_factor_coef     Fsqd
_refine_ls_matrix_type     full
_refine_ls_R_factor_all     0.0468
_refine_ls_R_factor_gt     0.0314
_refine_ls_wR_factor_gt     0.0514
_refine_ls_wR_factor_ref     0.0537
_refine_ls_goodness_of_fit_ref     0.881
_refine_ls_restrained_S_all     0.883
_refine_ls_number_reflns     2162
_refine_ls_number_parameters     155
_refine_ls_number_restraints     5
_refine_ls_hydrogen_treatment     'constr'
_refine_ls_weighting_scheme     calc
_refine_ls_weighting_details
         'calc w=1/[\s^2^(Fo^2^)+(0.0164P)^2^+0.0000P] where P=(Fo^2^+2Fc^2^)/3'
_atom_sites_solution_hydrogens     geom
_atom_sites_solution_primary     direct
_atom_sites_solution_secondary     difmap
_refine_ls_shift/su_max     ?
_refine_ls_shift/su_max_lt     0.001
_refine_ls_shift/su_mean     '<0.001'
_refine_diff_density_max     0.518
_refine_diff_density_min     -0.564
_refine_ls_extinction_method     none
_refine_ls_extinction_coef     ?
loop_
    _atom_type_symbol
    _atom_type_description
    _atom_type_scat_dispersion_real
    _atom_type_scat_dispersion_imag
    _atom_type_scat_source
    'O' 'O' 0.0106 0.0060
                         'International Tables Vol C Tables 4.2.6.8 and 6.1.1.4'
    'H' 'H' 0.0000 0.0000
                         'International Tables Vol C Tables 4.2.6.8 and 6.1.1.4'
    'Fe' 'Fe' 0.3463 0.8444
                         'International Tables Vol C Tables 4.2.6.8 and 6.1.1.4'
    'N' 'N' 0.0061 0.0033
                         'International Tables Vol C Tables 4.2.6.8 and 6.1.1.4'
    'P' 'P' 0.1023 0.0942
                         'International Tables Vol C Tables 4.2.6.8 and 6.1.1.4'
    'F' 'F' 0.0171 0.0103
                         'International Tables Vol C Tables 4.2.6.8 and 6.1.1.4'
    'K' 'K' 0.2009 0.2494
                         'International Tables Vol C Tables 4.2.6.8 and 6.1.1.4'
_computing_data_collection     '<i>CrysAlis CCD</i> (Oxford Diffraction, 2005)'
_computing_cell_refinement     '<i>CrysAlis CCD</i> (Oxford Diffraction, 2005)'
_computing_data_reduction     '<i>CrysAlis RED</i> (Oxford Diffraction, 2005)'
_computing_structure_solution     'SHELXS97 (Sheldrick, 2008)'
_computing_structure_refinement     'SHELXL97 (Sheldrick, 2008)'
_computing_molecular_graphics
                           'DIAMOND (Brandenburg, 2005) and ATOMS (Dowty, 2004)'
_computing_publication_material     'SHELXL97 (Sheldrick, 2008)'
loop_
    _atom_site_type_symbol
    _atom_site_label
    _atom_site_fract_x
    _atom_site_fract_y
    _atom_site_fract_z
    _atom_site_U_iso_or_equiv
    _atom_site_adp_type
    _atom_site_calc_flag
    _atom_site_refinement_flags
    _atom_site_occupancy
    _atom_site_disorder_assembly
    _atom_site_disorder_group
    Fe Fe1 0.11299(4) 0.48776(11) 0.41908(14) 0.00427(10) Uani d . 1 . .
    Fe Fe2 0.25117(7) 0.25076(13) 0.16711(14) 0.00434(9) Uani d . 1 . .
    K K1 0.1161(2) 0.7780(4) 0.1155(3) 0.0243(9) Uani d P 0.249(5) . .
    N N1 0.1161(2) 0.7780(4) 0.1155(3) 0.0243(9) Uani d P 0.75 . .
    N N2 0.4008(3) 0.6749(6) 0.3543(4) 0.0094(7) Uani d D 1 . .
    P P1 0.18531(6) 0.9964(2) 0.4152(2) 0.00453(15) Uani d . 1 . .
    P P2 0.49699(14) 0.17105(12) 0.1701(2) 0.00426(15) Uani d . 1 . .
    F F1 0.2694(3) 0.0303(7) 0.0365(3) 0.0067(8) Uani d . 1 . .
    F F2 0.2233(3) 0.4707(7) 0.2864(3) 0.0070(8) Uani d . 1 . .
    O O1 0.2426(3) 0.4522(9) 0.0261(4) 0.0082(9) Uani d . 1 . .
    O O2 0.4023(3) 0.3113(6) 0.1847(4) 0.0075(8) Uani d . 1 . .
    O O3 0.2540(3) 0.0417(9) 0.2989(4) 0.0076(9) Uani d . 1 . .
    O O4 0.0953(3) 0.1996(6) 0.1474(4) 0.0056(8) Uani d . 1 . .
    O O5 0.4803(4) 0.0316(8) 0.0535(3) 0.0095(9) Uani d . 1 . .
    O O6 0.1173(3) 0.1868(5) 0.4430(4) 0.0069(8) Uani d . 1 . .
    O O7 0.1172(3) 0.8075(5) 0.3867(4) 0.0061(8) Uani d . 1 . .
    O O8 0.5104(3) 0.0264(8) 0.2834(3) 0.0057(9) Uiso d . 1 . .
    H H1 0.372(3) 0.678(8) 0.427(3) 0.020(7) Uiso d D 1 . .
    H H2 0.386(4) 0.580(7) 0.299(4) 0.020(7) Uiso d D 1 . .
    H H3 0.385(4) 0.780(6) 0.310(4) 0.020(7) Uiso d D 1 . .
    H H4 0.462(2) 0.634(8) 0.365(5) 0.020(7) Uiso d D 1 . .
loop_
    _atom_site_aniso_label
    _atom_site_aniso_U_11
    _atom_site_aniso_U_22
    _atom_site_aniso_U_33
    _atom_site_aniso_U_12
    _atom_site_aniso_U_13
    _atom_site_aniso_U_23
    Fe1 0.0045(2) 0.0046(2) 0.00376(18) 0.0002(3) -0.0004(5) 0.0001(2)
    Fe2 0.00452(18) 0.00472(17) 0.00377(17) 0.00037(17) 0.00040(18) 0.0003(2)
    K1 0.0311(16) 0.0146(14) 0.0271(14) -0.0069(11) 0.0077(11) -0.0039(10)
    N1 0.0311(16) 0.0146(14) 0.0271(14) -0.0069(11) 0.0077(11) -0.0039(10)
    N2 0.0038(17) 0.0161(18) 0.0083(17) -0.0023(15) 0.0024(14) 0.0011(15)
    P1 0.0048(4) 0.0048(3) 0.0039(4) -0.0008(6) -0.0017(9) 0.0010(3)
    P2 0.0041(4) 0.0046(3) 0.0041(3) -0.0001(6) -0.0001(3) -0.0030(7)
    F1 0.0066(18) 0.0067(14) 0.0070(16) -0.0007(14) 0.0021(13) -0.0002(13)
    F2 0.0077(18) 0.0096(15) 0.0037(15) -0.0016(15) 0.0019(13) -0.0036(13)
    F1 0.0066(18) 0.0067(14) 0.0070(16) -0.0007(14) 0.0021(13) -0.0002(13)
    F2 0.0077(18) 0.0096(15) 0.0037(15) -0.0016(15) 0.0019(13) -0.0036(13)
    O1 0.008(2) 0.0123(18) 0.0045(19) 0.0027(19) 0.0029(15) 0.0042(17)
    O2 0.005(2) 0.0119(15) 0.005(2) -0.0012(15) 0.0027(18) 0.0014(15)
    O3 0.007(2) 0.0091(18) 0.0067(19) 0.0002(18) 0.0000(14) 0.0012(17)
    O4 0.0036(19) 0.0049(14) 0.008(2) 0.0006(13) -0.0034(17) 0.0000(14)
    O5 0.0102(18) 0.0095(15) 0.0089(16) 0.0032(14) -0.0035(12) -0.0052(11)
    O6 0.0095(18) 0.0063(13) 0.005(2) 0.0009(17) 0.0009(19) 0.0017(13)
    O7 0.0070(17) 0.0053(13) 0.006(2) 0.0005(16) -0.0013(19) -0.0034(12)
_geom_special_details
;
 All esds (except the esd in the dihedral angle between two l.s. planes)
 are estimated using the full covariance matrix.  The cell esds are taken
 into account individually in the estimation of esds in distances, angles
 and torsion angles; correlations between esds in cell parameters are only
 used when they are defined by crystal symmetry.  An approximate (isotropic)
 treatment of cell esds is used for estimating esds involving l.s. planes.
;
loop_
    _geom_bond_atom_site_label_1
    _geom_bond_atom_site_label_2
    _geom_bond_site_symmetry_2
    _geom_bond_distance
    _geom_bond_publ_flag
    Fe1 O5 4 1.893(4) yes
    Fe1 O6 . 1.955(4) yes
    Fe1 O8 3_455 1.963(4) yes
    Fe1 F1 4 1.988(4) yes
    Fe1 F2 . 2.010(4) yes
    Fe1 O7 . 2.088(4) yes
    Fe2 F2 . 1.936(4) yes
    Fe2 O3 . 1.944(5) yes
    Fe2 O1 . 1.986(5) yes
    Fe2 F1 . 2.001(4) yes
    Fe2 O2 . 2.003(4) yes
    Fe2 O4 . 2.055(3) yes
    K1 F1 1_565 2.697(5) yes
    K1 O5 3_455 2.739(6) yes
    K1 O4 1_565 2.749(4) yes
    K1 O1 . 2.825(6) yes
    K1 O7 . 2.893(5) yes
    K1 O8 3_455 2.985(5) yes
    K1 F2 . 3.025(5) yes
    K1 O3 1_565 3.142(6) yes
    N2 H1 . 0.86(2) no
    N2 H2 . 0.87(2) no
    N2 H3 . 0.85(2) no
    N2 H4 . 0.84(2) no
    N2 F2 . 2.744(6) no
    N2 O8 1_565 2.775(6) no
    N2 O7 3_565 2.823(5) no
    N2 O2 . 2.956(6) no
    N2 F1 4 3.079(6) no
    N2 O3 1_565 3.088(7) no
    N2 O4 4 3.124(6) no
    N2 O1 4 3.159(7) no
    P1 O1 4 1.531(5) yes
    P1 O7 . 1.532(4) yes
    P1 O6 1_565 1.538(4) yes
    P1 O3 1_565 1.551(5) yes
    P2 O2 . 1.530(4) yes
    P2 O8 . 1.533(5) yes
    P2 O4 3 1.539(4) yes
    P2 O5 . 1.547(5) yes
    F1 Fe1 4_544 1.988(4) no
    F1 K1 1_545 2.697(5) no
    O1 P1 4_544 1.531(5) no
    O3 P1 1_545 1.551(5) no
    O3 K1 1_545 3.142(6) no
    O4 P2 3_455 1.539(4) no
    O4 K1 1_545 2.749(4) no
    O5 Fe1 4_544 1.893(4) no
    O5 K1 3 2.739(6) no
    O6 P1 1_545 1.538(4) no
    O8 Fe1 3 1.963(4) no
    O8 K1 3 2.985(5) no
loop_
    _geom_angle_atom_site_label_1
    _geom_angle_atom_site_label_2
    _geom_angle_atom_site_label_3
    _geom_angle_site_symmetry_1
    _geom_angle_site_symmetry_3
    _geom_angle
    _geom_angle_publ_flag
    O5 Fe1 O6 4 . 93.9(2) no
    O5 Fe1 O8 4 3_455 97.58(10) no
    O6 Fe1 O8 . 3_455 94.0(2) no
    O5 Fe1 F1 4 4 89.56(19) no
    O6 Fe1 F1 . 4 91.87(18) no
    O8 Fe1 F1 3_455 4 170.45(17) no
    O5 Fe1 F2 4 . 172.51(19) no
    O6 Fe1 F2 . . 90.97(18) no
    O8 Fe1 F2 3_455 . 87.76(17) no
    F1 Fe1 F2 4 . 84.57(10) no
    O5 Fe1 O7 4 . 89.7(2) no
    O6 Fe1 O7 . . 176.27(15) no
    O8 Fe1 O7 3_455 . 86.68(19) no
    F1 Fe1 O7 4 . 87.03(17) no
    F2 Fe1 O7 . . 85.37(17) no
    F2 Fe2 O3 . . 92.1(2) no
    F2 Fe2 O1 . . 90.43(16) no
    O3 Fe2 O1 . . 176.3(3) no
    F2 Fe2 F1 . . 175.3(2) no
    O3 Fe2 F1 . . 90.44(16) no
    O1 Fe2 F1 . . 86.9(2) no
    F2 Fe2 O2 . . 88.75(18) no
    O3 Fe2 O2 . . 92.82(18) no
    O1 Fe2 O2 . . 89.87(19) no
    F1 Fe2 O2 . . 95.06(17) no
    F2 Fe2 O4 . . 90.05(17) no
    O3 Fe2 O4 . . 88.90(18) no
    O1 Fe2 O4 . . 88.46(18) no
    F1 Fe2 O4 . . 86.05(18) no
    O2 Fe2 O4 . . 177.9(2) no
    F1 K1 O5 1_565 3_455 146.65(16) no
    F1 K1 O4 1_565 1_565 61.07(13) no
    O5 K1 O4 3_455 1_565 133.26(16) no
    F1 K1 O1 1_565 . 85.20(17) no
    O5 K1 O1 3_455 . 75.57(15) no
    O4 K1 O1 1_565 . 146.27(16) no
    F1 K1 O7 1_565 . 105.53(14) no
    O5 K1 O7 3_455 . 106.92(14) no
    O4 K1 O7 1_565 . 79.17(13) no
    O1 K1 O7 . . 112.44(15) no
    F1 K1 O8 1_565 3_455 156.77(16) no
    O5 K1 O8 3_455 3_455 51.09(8) no
    O4 K1 O8 1_565 3_455 121.95(15) no
    O1 K1 O8 . 3_455 88.83(16) no
    O7 K1 O8 . 3_455 56.47(12) no
    F1 K1 F2 1_565 . 104.14(16) no
    O5 K1 F2 3_455 . 87.88(16) no
    O4 K1 F2 1_565 . 128.06(15) no
    O1 K1 F2 . . 56.72(12) no
    O7 K1 F2 . . 55.97(11) no
    O8 K1 F2 3_455 . 54.57(13) no
    F1 K1 O3 1_565 1_565 56.70(12) no
    O5 K1 O3 3_455 1_565 155.13(16) no
    O4 K1 O3 1_565 1_565 56.31(13) no
    O1 K1 O3 . 1_565 106.34(16) no
    O7 K1 O3 . 1_565 48.85(13) no
    O8 K1 O3 3_455 1_565 104.06(15) no
    F2 K1 O3 . 1_565 73.71(16) no
    H1 N2 H2 . . 122(5) no
    H1 N2 H3 . . 112(5) no
    H2 N2 H3 . . 98(5) no
    H1 N2 H4 . . 107(5) no
    H2 N2 H4 . . 95(5) no
    H3 N2 H4 . . 124(5) no
    O1 P1 O7 4 . 110.8(3) no
    O1 P1 O6 4 1_565 110.4(3) no
    O7 P1 O6 . 1_565 109.98(13) no
    O1 P1 O3 4 1_565 107.56(14) no
    O7 P1 O3 . 1_565 108.7(3) no
    O6 P1 O3 1_565 1_565 109.4(3) no
    O2 P2 O8 . . 111.7(3) no
    O2 P2 O4 . 3 111.00(12) no
    O8 P2 O4 . 3 111.0(2) no
    O2 P2 O5 . . 108.2(3) no
    O8 P2 O5 . . 107.11(13) no
    O4 P2 O5 3 . 107.7(3) no
    Fe1 F1 Fe2 4_544 . 128.6(2) yes
    Fe1 F1 K1 4_544 1_545 132.5(2) no
    Fe2 F1 K1 . 1_545 97.14(16) no
    Fe2 F2 Fe1 . . 129.3(2) yes
    Fe2 F2 K1 . . 99.74(15) no
    Fe1 F2 K1 . . 93.52(16) no
    P1 O1 Fe2 4_544 . 132.1(3) yes
    P1 O1 K1 4_544 . 118.3(3) no
    Fe2 O1 K1 . . 105.24(19) no
    P2 O2 Fe2 . . 131.1(2) yes
    P1 O3 Fe2 1_545 . 134.0(3) yes
    P1 O3 K1 1_545 1_545 94.0(2) no
    Fe2 O3 K1 . 1_545 85.15(16) no
    P2 O4 Fe2 3_455 . 135.1(2) yes
    P2 O4 K1 3_455 1_545 129.4(2) no
    Fe2 O4 K1 . 1_545 94.26(14) no
    P2 O5 Fe1 . 4_544 141.5(3) yes
    P2 O5 K1 . 3 98.0(2) no
    Fe1 O5 K1 4_544 3 118.9(2) no
    P1 O6 Fe1 1_545 . 141.4(3) yes
    P1 O7 Fe1 . . 139.9(2) yes
    P1 O7 K1 . . 104.6(2) no
    Fe1 O7 K1 . . 95.74(14) no
    P2 O8 Fe1 . 3 133.1(3) yes
    P2 O8 K1 . 3 88.85(19) no
    Fe1 O8 K1 3 3 95.74(18) no
loop_
    _geom_hbond_atom_site_label_D
    _geom_hbond_atom_site_label_H
    _geom_hbond_atom_site_label_A
    _geom_hbond_site_symmetry_A
    _geom_hbond_distance_DH
    _geom_hbond_distance_HA
    _geom_hbond_distance_DA
    _geom_hbond_angle_DHA
    _geom_hbond_publ_flag
    N2 H1 F1 4 0.86(4) 2.37(5) 3.079(6) 140(4) yes
    N2 H1 O4 4 0.86(4) 2.39(3) 3.124(6) 144(4) yes
    N2 H1 O1 4 0.86(4) 2.54(5) 3.159(7) 130(4) yes
    N2 H2 O2 . 0.87(4) 2.13(4) 2.956(6) 159(4) yes
    N2 H2 F2 . 0.87(4) 2.22(5) 2.744(6) 118(4) yes
    N2 H3 O8 1_565 0.85(4) 2.29(5) 2.775(6) 117(4) yes
    N2 H3 O3 1_565 0.85(4) 2.39(5) 3.088(7) 139(4) yes
    N2 H4 O7 3_565 0.84(3) 2.06(3) 2.823(5) 151(4) yes
data_global
_journal_date_recd_electronic     2008-10-28
_journal_date_accepted     2008-12-13
_journal_name_full     'Acta Crystallographica, Section E'
_journal_year     2009
_journal_volume     65
_journal_issue      1
_journal_page_first     i4
_journal_page_last     i5
_journal_paper_category     QI
_journal_coeditor_code     FI2066
_publ_contact_author_name     'Prof. Dr. Jin-Xiao Mi'
_publ_contact_author_address
;
Department of Materials Science and Engineering
College of Materials,
Xiamen University,
Xiamen 361005, Fujian Province
People's Republic of China
;
_publ_contact_author_email     'jxmi@xmu.edu.cn'
_publ_contact_author_fax     '0086-592-2183937'
_publ_contact_author_phone     '0086-13696905136'
_publ_section_title
;
Ammonium iron(III) phosphate(V) fluoride,
(NH~4~)~0.875~K~0.125~FePO~4~F, with ammonium partially
substituted by potassium
;
loop_
    _publ_author_name
    _publ_author_footnote
    _publ_author_address
    'Wang, Lei' .
;
Department of Materials Science and Engineering,
College of Materials,
Xiamen University,
Xiamen 361005, Fujian Province,
People's Republic of China
;
    'Zhou, Yan' .
;
Department of Materials Science and Engineering,
College of Materials,
Xiamen University,
Xiamen 361005, Fujian Province,
People's Republic of China
;
    'Huang, Ya-Xi' .
;
Department of Materials Science and Engineering,
College of Materials,
Xiamen University,
Xiamen 361005, Fujian Province,
People's Republic of China
;
    'Mi, Jin-Xiao' .
;
Department of Materials Science and Engineering,
College of Materials,
Xiamen University,
Xiamen 361005, Fujian Province,
People's Republic of China
;
