# Supplementary material for: Ammonium iron(III) phosphate(V) fluoride, (NH4)0.5[(NH4)0.375K0.125]FePO4F, with ammonium partially substituted by potassium
Source: Acta Crystallogr Sect E Struct Rep Online. 2008 Dec 20;65(Pt 1):i4–5. doi: 10.1107/S1600536808042499 (PMC2967845; doi:10.1107/S1600536808042499)
Supplement: Supplementary file 2 [file e-65-000i4-Isup2.hkl]

# 
# h,k,l, Fc-squared, Fo-squared, sigma(Fo-squared) and status flag 
# 
data_I
_shelx_title ' mi2 in Pna2(1)' 
_shelx_refln_list_code          4 
_shelx_F_calc_maximum      245.64 
_exptl_crystal_F_000       752.00 
_reflns_d_resolution_high  0.6608 
 
loop_ 
 _symmetry_equiv_pos_as_xyz 
 'x, y, z' 
 '-x, -y, z+1/2' 
 'x+1/2, -y+1/2, z' 
 '-x+1/2, y+1/2, z+1/2' 
 
_cell_length_a    12.9402 
_cell_length_b     6.4382 
_cell_length_c    10.6428 
_cell_angle_alpha  90.000 
_cell_angle_beta   90.000 
_cell_angle_gamma  90.000 
 
_shelx_F_squared_multiplier     1.000 
 
loop_ 
 _refln_index_h 
 _refln_index_k 
 _refln_index_l 
 _refln_F_squared_calc 
 _refln_F_squared_meas 
 _refln_F_squared_sigma 
 _refln_observed_status 
   1   5 -10       27.85       83.65    103.88 o 
   0   6 -10     2161.08     2162.56    200.44 o 
   1   6 -10      434.24      341.46     91.56 o 
   1   7 -10       51.05      192.41    129.56 o 
   2   7 -10      422.61      566.75    137.17 o 
   3   7 -10       60.93      176.05    118.23 o 
   2   3  -9     1719.37     1883.92    126.69 o 
   2   4  -9     2826.35     2787.86    170.74 o 
   0   5  -9     2173.86     1920.51    171.03 o 
   1   5  -9      161.80      270.75    105.17 o 
   2   5  -9     2877.17     3229.07    199.58 o 
   3   5  -9     1670.37     1842.60    160.27 o 
   1   6  -9      314.08      408.84     85.32 o 
   2   6  -9     2027.13     1873.30    179.35 o 
   3   6  -9      119.92      169.17    114.07 o 
   0   7  -9      479.93      259.13    113.49 o 
   1   7  -9       11.58       34.69     82.73 o 
   2   7  -9     2370.86     2553.95    158.42 o 
   3   7  -9      277.99      276.74     87.02 o 
   3   2  -8       62.16       76.05     46.92 o 
   2   3  -8       61.39       18.08     64.57 o 
   3   3  -8      482.36      511.66     79.78 o 
   4   3  -8        5.15       20.66     60.84 o 
   2   4  -8     5541.00     5535.40    221.25 o 
   3   4  -8      259.42      196.57     77.19 o 
   4   4  -8      507.00      596.74     93.55 o 
   1   5  -8     1732.16     2034.29    164.57 o 
   2   5  -8      441.12      393.86    100.58 o 
   3   5  -8      305.81      362.72     99.43 o 
   4   5  -8      122.22      177.06     93.69 o 
   0   6  -8     2706.66     2994.90    212.50 o 
   1   6  -8      192.68      189.88     68.35 o 
   2   6  -8     2080.15     2037.02    177.63 o 
   3   6  -8       68.34       69.45    105.17 o 
   4   6  -8     1570.33     1977.33    176.77 o 
   1   7  -8      545.90      502.98     96.28 o 
   2   7  -8       89.60      126.11     78.22 o 
   3   7  -8      125.41       93.01     73.37 o 
   0   8  -8     2504.86     2433.17    228.28 o 
   1   8  -8      231.80      198.40     82.28 o 
   2   8  -8     1916.03     2124.11    213.21 o 
   3   1  -7     1673.99     1689.07     71.17 o 
   3   2  -7     1488.93     1527.37     89.39 o 
   4   2  -7      890.01      891.02     70.31 o 
   2   3  -7      616.42      640.36     83.65 o 
   3   3  -7     5681.75     6103.59    193.84 o 
   4   3  -7      346.74      310.06     67.58 o 
   1   4  -7      426.46      397.59     69.59 o 
   2   4  -7     5955.78     6085.17    150.28 o 
   3   4  -7     1802.30     1958.46     95.35 o 
   4   4  -7      202.11      288.40     81.50 o 
   0   5  -7     2701.01     2803.07    186.10 o 
   1   5  -7       23.58       57.39     78.34 o 
   2   5  -7     6944.69     7170.23    236.46 o 
   3   5  -7      291.78      287.01     62.94 o 
   4   5  -7     2804.35     2652.80    122.41 o 
   5   5  -7       70.74      116.94     90.68 o 
   6   5  -7     4713.19     4945.69    244.35 o 
   7   5  -7      971.58     1026.47    143.05 o 
   1   6  -7      334.02      291.95     71.94 o 
   2   6  -7     3567.29     3255.90    211.92 o 
   3   6  -7      387.41      376.35    113.35 o 
   4   6  -7       34.49       37.39     68.44 o 
   5   6  -7     1274.41     1141.40    148.50 o 
   6   6  -7      167.80      282.66    111.34 o 
   7   6  -7       34.00       63.42    109.33 o 
   8   6  -7      541.87      632.61    148.65 o 
   0   7  -7      970.88     1058.75    150.37 o 
   1   7  -7      164.34      206.67     77.85 o 
   2   7  -7     1601.39     1621.85    127.69 o 
   3   7  -7     1474.37     1453.02    134.80 o 
   6   7  -7      926.54     1059.90    167.59 o 
   7   7  -7     2539.96     2313.08    215.37 o 
   8   7  -7      323.00      352.11    139.75 o 
   9   7  -7      362.23      300.16    140.47 o 
   1   8  -7      548.94      628.59     96.64 o 
   2   8  -7      674.30      857.87    109.12 o 
   3   8  -7      224.02      281.51    130.28 o 
   4   8  -7      264.33      200.87    132.00 o 
   3   1  -6       56.12       96.42     33.43 o 
   3   2  -6      312.94      286.96     54.52 o 
   4   2  -6      345.38      398.16     56.10 o 
   1   3  -6     3759.04     3765.42     84.43 o 
   2   3  -6      290.43      357.46     48.38 o 
   3   3  -6     1091.13     1217.66     69.51 o 
   4   3  -6      120.14      191.26     63.13 o 
   0   4  -6     2224.65     2052.94    109.05 o 
   1   4  -6      277.63      323.55     37.57 o 
   2   4  -6     3413.29     3332.04    129.85 o 
   3   4  -6      367.12      481.22     59.25 o 
   4   4  -6     7008.87     7175.12    168.36 o 
   5   4  -6      100.18       70.16     74.61 o 
   6   4  -6     3860.81     3524.49    191.69 o 
   7   4  -6      115.36       93.84     84.08 o 
   1   5  -6      211.60      269.51     56.24 o 
   2   5  -6      149.32      187.77     54.08 o 
   3   5  -6       70.05      103.47     55.24 o 
   4   5  -6       27.78       30.12     58.19 o 
   5   5  -6     5309.05     5061.48    234.02 o 
   6   5  -6      686.46      524.00    116.08 o 
   7   5  -6       37.43       18.08     99.58 o 
   8   5  -6      210.04      172.75    108.62 o 
   9   5  -6     1172.72     1057.32    151.66 o 
   0   6  -6     5902.31     5761.38    271.32 o 
   1   6  -6      318.90      345.37     70.29 o 
   2   6  -6     5406.85     5723.50    176.92 o 
   3   6  -6      375.44      346.63     99.43 o 
   4   6  -6      120.83      199.47     92.83 o 
   5   6  -6      105.67       91.11     97.71 o 
   6   6  -6     2412.52     2404.47    192.84 o 
   7   6  -6      553.48      530.60    127.84 o 
   8   6  -6      603.07      581.10    134.30 o 
   9   6  -6       29.59      -26.97    122.82 o 
  10   6  -6      588.49      424.13    148.07 o 
   1   7  -6      151.15      257.21     78.56 o 
   2   7  -6      654.13      811.87     97.59 o 
   3   7  -6       36.86       69.18     72.97 o 
   4   7  -6       64.50       48.78    100.58 o 
   5   7  -6     2183.76     2191.83    191.41 o 
   6   7  -6      281.46      283.81    127.41 o 
   7   7  -6      106.91       69.45    126.26 o 
   8   7  -6       84.16      218.52    143.05 o 
   9   7  -6     1033.50      867.92    179.21 o 
  10   7  -6      738.12      434.75    152.95 o 
   0   8  -6     1102.00     1054.02    166.73 o 
   1   8  -6      243.42      279.31    163.28 o 
   2   8  -6     1152.59     1117.02    115.66 o 
   3   8  -6       51.40      -19.80    115.07 o 
   4   8  -6     1584.08     1691.37    189.11 o 
   5   8  -6       89.76       35.15    120.67 o 
   6   8  -6     1152.17     1038.24    173.61 o 
   7   8  -6      164.16      189.11    133.29 o 
   3   1  -5     4238.49     4171.74     95.56 o 
   3   2  -5      266.30      296.58     51.94 o 
   4   2  -5       49.11       48.21     45.34 o 
   0   3  -5    10110.07    10571.33    196.43 o 
   1   3  -5      114.57      190.25     32.13 o 
   2   3  -5     3928.30     3918.15     72.63 o 
   3   3  -5     3224.82     3396.31     67.15 o 
   4   3  -5     7907.06     7779.84     85.53 o 
   5   3  -5      289.34      249.52     80.06 o 
   6   3  -5     3773.52     3526.36    179.78 o 
   7   3  -5     6524.72     6313.07    244.06 o 
   1   4  -5     2475.27     2517.10     73.04 o 
   2   4  -5     3168.99     3275.78     93.56 o 
   3   4  -5      983.64      936.74     48.99 o 
   4   4  -5      217.39      201.12     54.53 o 
   5   4  -5     2049.91     1918.36    140.33 o 
   6   4  -5      692.38      702.20    114.21 o 
   7   4  -5     1053.81     1011.41    126.12 o 
   8   4  -5      159.05      338.33    101.59 o 
   9   4  -5     2208.87     1987.08    177.77 o 
   0   5  -5      205.85      351.32     57.17 o 
   1   5  -5        1.35       17.96     36.58 o 
   2   5  -5     3540.83     3615.56     96.88 o 
   3   5  -5     3136.65     2907.52    121.49 o 
   4   5  -5      538.40      389.55     63.76 o 
   5   5  -5       65.31       85.66     88.24 o 
   6   5  -5     3845.61     3778.03    212.78 o 
   7   5  -5     4106.04     3978.04    227.13 o 
   8   5  -5      293.64      433.32    116.36 o 
   9   5  -5      191.14      242.63    126.98 o 
  10   5  -5     2352.22     2570.05    209.48 o 
  11   5  -5      498.24      463.45    146.35 o 
   1   6  -5      208.35      263.70     51.71 o 
   2   6  -5     3593.05     3527.04    119.34 o 
   3   6  -5      138.21       93.97     61.81 o 
   4   6  -5      138.69       93.55     92.40 o 
   5   6  -5      209.97      329.87    107.32 o 
   6   6  -5      931.24     1059.76    144.63 o 
   7   6  -5      173.47      136.02    109.62 o 
   8   6  -5      185.15      205.18    123.97 o 
   9   6  -5      214.47      196.43    126.26 o 
  10   6  -5       64.95      151.66    132.43 o 
  11   6  -5        0.08      -64.85    118.66 o 
  12   6  -5     1881.63     1965.71    225.12 o 
   0   7  -5     2698.28     2599.90    205.32 o 
   1   7  -5      112.35       84.62     67.39 o 
   2   7  -5     3666.17     3689.05    133.24 o 
   3   7  -5     1045.99     1014.82     85.31 o 
   4   7  -5     1166.16     1249.48    149.58 o 
   5   7  -5       81.84       16.50    108.04 o 
   6   7  -5     2995.18     3197.93    231.44 o 
   7   7  -5     1211.57     1180.00    164.43 o 
   8   7  -5     1562.04     1310.14    190.97 o 
   9   7  -5      270.24      217.09    139.90 o 
  10   7  -5     1965.06     1787.07    205.61 o 
  11   7  -5      396.61      290.84    175.62 o 
   1   8  -5      366.02      276.63     85.78 o 
   2   8  -5     1135.30     1266.31    125.90 o 
   3   8  -5      234.13      369.90    121.53 o 
   4   8  -5       54.73       41.77     85.31 o 
   5   8  -5      205.61      192.64     96.63 o 
   6   8  -5       54.80       61.10    101.28 o 
   7   8  -5      112.51       33.51     99.07 o 
   8   8  -5      123.10      128.99    134.16 o 
   3   1  -4      185.86      275.20     37.02 o 
   0   2  -4    22457.01    24001.55    240.91 o 
   1   2  -4      109.35      122.68     25.69 o 
   2   2  -4     4122.02     4071.65     57.28 o 
   3   2  -4       66.85       57.09      9.07 o 
   4   2  -4    39101.55    38366.95    650.83 o 
   5   2  -4      315.74      292.89     35.47 o 
   6   2  -4     7571.75     7432.09    154.67 o 
   7   2  -4      170.23      181.50     50.51 o 
   8   2  -4    13196.82    13489.04    254.82 o 
   9   2  -4       71.57       63.71     58.11 o 
  10   2  -4     4946.32     5093.19    189.11 o 
  11   2  -4       50.70       63.13     65.57 o 
  12   2  -4     7567.39     7770.99    261.57 o 
  13   2  -4      145.44      164.29     84.94 o 
  14   2  -4      235.44      243.78    100.72 o 
   1   3  -4      455.43      378.82     38.91 o 
   2   3  -4      447.15      374.01     33.07 o 
   3   3  -4     3883.63     3796.85     49.74 o 
   4   3  -4       53.43       72.39     21.82 o 
   5   3  -4    35103.46    35118.41    185.07 o 
   6   3  -4      441.59      450.80     31.43 o 
   7   3  -4       25.44       42.84     40.23 o 
   8   3  -4       19.62       58.78     39.80 o 
   9   3  -4      723.55      734.41    131.72 o 
   0   4  -4     8108.91     7954.36    202.74 o 
   1   4  -4      350.63      356.98     38.85 o 
   2   4  -4     4351.17     4239.18     91.32 o 
   3   4  -4      279.22      224.70     51.23 o 
   4   4  -4     3159.87     3128.54    113.74 o 
   5   4  -4       27.14       66.15     66.86 o 
   6   4  -4     3230.97     3122.46    173.61 o 
   7   4  -4       86.24      163.71     88.24 o 
   8   4  -4      838.97      870.65    130.14 o 
   9   4  -4      404.52      346.08    107.61 o 
  10   4  -4       26.70       91.69     96.85 o 
  11   4  -4      233.99      318.39    120.67 o 
   1   5  -4      143.04      159.74     39.68 o 
   2   5  -4      298.54      341.63     44.54 o 
   3   5  -4      812.06      781.08     54.56 o 
   4   5  -4      253.40      220.58     59.54 o 
   5   5  -4     1373.66     1276.13    128.99 o 
   6   5  -4      207.79      323.41     98.57 o 
   7   5  -4     1273.48     1494.22    145.78 o 
   8   5  -4       21.56       70.88     98.72 o 
   9   5  -4      778.76      863.91    145.06 o 
  10   5  -4      125.14      168.02    113.78 o 
  11   5  -4       87.91      152.52    116.36 o 
  12   5  -4      299.73      263.72    143.20 o 
   0   6  -4     1951.60     1890.05    106.99 o 
   1   6  -4      373.82      452.04     49.65 o 
   2   6  -4     3454.71     3567.93     97.97 o 
   3   6  -4      230.45      241.74     61.69 o 
   4   6  -4     5910.24     5728.81    253.10 o 
   5   6  -4      192.11      131.57     91.97 o 
   6   6  -4     2880.16     2687.42    195.28 o 
   7   6  -4      317.97      360.28    116.08 o 
   8   6  -4      133.01      156.68    122.10 o 
   9   6  -4       54.10       24.25    122.96 o 
  10   6  -4     7929.58     8389.54    368.75 o 
  11   6  -4      233.51      235.17    143.34 o 
  12   6  -4      808.98      743.24    158.26 o 
  13   6  -4      130.37      181.79    155.39 o 
   1   7  -4      944.44      950.29     68.18 o 
   2   7  -4      308.41      264.86     63.43 o 
   3   7  -4       35.43       28.79     71.51 o 
   4   7  -4       84.71       98.29     69.04 o 
   5   7  -4     3252.39     3379.86    233.88 o 
   6   7  -4      385.83      418.39    129.28 o 
   7   7  -4      318.23      255.11    120.38 o 
   8   7  -4      180.37      122.53    130.14 o 
   9   7  -4     2306.55     2110.48    211.64 o 
  10   7  -4      224.35      334.03    156.83 o 
  11   7  -4       42.25       34.87    135.16 o 
   0   8  -4     2627.70     2629.74    226.56 o 
   1   8  -4      269.04      343.29     90.38 o 
   2   8  -4     4101.39     4222.16    154.87 o 
   3   8  -4      206.58      100.97     82.72 o 
   4   8  -4      157.88      165.43     83.78 o 
   5   8  -4       27.97       75.75     90.46 o 
   6   8  -4     1273.20     1369.75    140.73 o 
   7   8  -4      281.89      226.30     92.82 o 
   8   8  -4      330.22      377.82    114.98 o 
   4   9  -4      100.86        6.89    139.46 o 
   5   9  -4     2128.57     2053.09    228.71 o 
   2   1  -3      166.84      118.66     37.45 o 
   4   1  -3     2516.61     2206.90     74.75 o 
   5   1  -3      536.06      579.81     54.95 o 
   6   1  -3     4480.94     4622.56    134.73 o 
   7   1  -3     9504.42     9557.92    208.77 o 
   8   1  -3     7670.78     7453.75    202.02 o 
   9   1  -3      580.63      533.90     80.64 o 
  10   1  -3      122.19       96.42     69.01 o 
  11   1  -3      230.19      192.12     80.92 o 
  12   1  -3     4798.00     4800.34    217.81 o 
  13   1  -3       16.38       28.55     82.93 o 
  14   1  -3      979.43      983.57    138.60 o 
  15   1  -3      903.08      958.75    142.48 o 
   1   2  -3      709.74      789.24     38.99 o 
   2   2  -3     2078.57     1860.97     65.59 o 
   3   2  -3     2176.16     2169.63     44.81 o 
   4   2  -3      568.59      595.32     27.05 o 
   5   2  -3     2753.69     2907.82     70.88 o 
   6   2  -3     1339.98     1373.55     50.55 o 
   7   2  -3     1551.61     1636.60     54.14 o 
   8   2  -3      243.06      196.14     58.40 o 
   9   2  -3      172.68      151.09     61.41 o 
  10   2  -3      708.63      717.98     91.97 o 
  11   2  -3      232.93      220.53     78.34 o 
  12   2  -3     2052.50     2021.52    148.36 o 
  13   2  -3      362.12      229.00     92.26 o 
  14   2  -3     1491.30     1566.39    152.95 o 
  15   2  -3     1187.62     1201.23    146.93 o 
  16   2  -3      957.00      905.52    146.06 o 
   0   3  -3    18823.00    19425.18    266.88 o 
   1   3  -3      670.08      673.31     42.16 o 
   2   3  -3     7550.63     7268.07    135.28 o 
   3   3  -3    10098.51     9765.97    160.45 o 
   4   3  -3    10142.77     9655.20    239.90 o 
   5   3  -3     1381.17     1448.18     47.88 o 
   6   3  -3     7241.31     7577.19    105.49 o 
   7   3  -3    13297.73    13287.00    321.25 o 
   8   3  -3     6226.93     6265.30    155.53 o 
   9   3  -3      630.54      672.54     49.75 o 
  10   3  -3     1954.06     2147.55    104.19 o 
  11   3  -3     1331.40     1240.69    118.37 o 
  12   3  -3     3335.10     3311.42    184.80 o 
  13   3  -3      182.24      254.11     93.41 o 
   1   4  -3      152.82      106.22     33.41 o 
   2   4  -3     7192.11     6856.34    150.61 o 
   3   4  -3     1679.89     1636.47     86.79 o 
   4   4  -3       79.55      125.12     77.77 o 
   5   4  -3     6250.92     6601.33    232.01 o 
   6   4  -3     2826.23     2876.05    144.77 o 
   7   4  -3      645.90      654.31     46.87 o 
   8   4  -3      630.62      620.43     63.16 o 
   9   4  -3      461.35      434.30     63.20 o 
  10   4  -3        3.65       53.09     85.80 o 
  11   4  -3       14.55      140.18     95.56 o 
  12   4  -3     2798.81     2575.65    213.21 o 
   0   5  -3     1016.89      849.36     72.62 o 
   1   5  -3      546.71      538.40     44.08 o 
   2   5  -3     3146.23     2975.87    118.07 o 
   3   5  -3     1083.86      910.63     79.33 o 
   4   5  -3      115.96      183.80     88.10 o 
   5   5  -3       42.28      117.51     79.78 o 
   6   5  -3     2002.42     2022.93     98.07 o 
   7   5  -3     2013.61     2143.19    175.05 o 
   8   5  -3      243.65      227.85    107.47 o 
   9   5  -3      286.75      252.82    112.06 o 
  10   5  -3     3008.46     2820.28    217.95 o 
  11   5  -3      150.97      126.26    123.54 o 
  12   5  -3      102.93       50.08    118.95 o 
  13   5  -3       78.33       21.52    116.22 o 
   1   6  -3      939.33      925.86     58.71 o 
   2   6  -3     3508.95     3562.27    119.14 o 
   3   6  -3      347.06      382.76     58.39 o 
   4   6  -3       91.86      101.59     92.12 o 
   5   6  -3      493.64      450.39    116.36 o 
   6   6  -3      869.00      701.77    132.58 o 
   7   6  -3      242.20      208.19    113.78 o 
   8   6  -3      374.03      321.40    123.39 o 
   9   6  -3      898.06      833.92    158.69 o 
  10   6  -3       18.86       96.99    125.40 o 
  11   6  -3       11.36      112.92    125.83 o 
  12   6  -3     1933.29     1942.32    207.04 o 
  13   6  -3      502.83      445.08    158.12 o 
   0   7  -3      701.09      684.24     86.95 o 
   1   7  -3       51.54       89.41     46.64 o 
   2   7  -3     5924.69     5848.81    136.58 o 
   3   7  -3     2659.07     2478.85    143.40 o 
   4   7  -3     3989.96     4330.75    182.72 o 
   5   7  -3      187.34      178.96     80.90 o 
   6   7  -3     2760.70     2791.73    215.65 o 
   7   7  -3     3413.53     3268.67    238.04 o 
   8   7  -3      742.87      801.49    153.96 o 
   9   7  -3      254.81      349.81    150.37 o 
  10   7  -3     4305.29     4347.65    292.99 o 
  11   7  -3      871.24      852.00    168.88 o 
   1   8  -3      117.42      101.30     52.70 o 
   2   8  -3      779.92      779.61    115.07 o 
   3   8  -3      319.62      176.03     85.99 o 
   4   8  -3      190.86      171.51     93.80 o 
   5   8  -3      156.89      204.54     90.93 o 
   6   8  -3       23.19       70.18     97.92 o 
   7   8  -3      190.80      333.10    108.72 o 
   8   8  -3       56.31       19.49     92.30 o 
   9   8  -3       61.03      101.36    113.15 o 
   0   9  -3      347.54      334.03    152.66 o 
   1   9  -3       32.66        6.17    141.47 o 
   2   9  -3      964.02      785.12    184.80 o 
   3   9  -3      588.15      368.75    154.10 o 
   4   9  -3      802.25      665.76    159.41 o 
   5   9  -3       32.41       79.35    147.36 o 
   6   0  -2     1775.07     1838.29     99.15 o 
   8   0  -2     3675.42     3490.63    152.81 o 
  10   0  -2     4541.90     4294.99    189.68 o 
  12   0  -2    11983.50    11631.24    335.03 o 
  14   0  -2     1557.55     1481.02    161.70 o 
   1   1  -2      253.23      302.06     20.31 o 
   2   1  -2     2596.06     2855.61     43.61 o 
   3   1  -2      634.67      663.08     26.90 o 
   4   1  -2      203.19      243.43     27.64 o 
   5   1  -2    15680.75    15836.77    142.49 o 
   6   1  -2      422.82      486.98     63.71 o 
   7   1  -2       45.20       71.45     51.51 o 
   8   1  -2      150.76      159.41     62.41 o 
   9   1  -2     2982.09     3018.43    146.35 o 
  10   1  -2      509.51      516.11     88.67 o 
  11   1  -2     1122.70     1161.20    119.66 o 
  12   1  -2      144.49      120.38     78.48 o 
  13   1  -2      696.17      708.23    114.93 o 
  14   1  -2       55.03       92.83     95.70 o 
  15   1  -2     1028.63      951.72    149.51 o 
  16   1  -2       43.96       66.58    111.34 o 
  17   1  -2       38.90       14.78    109.48 o 
   0   2  -2    60338.20    57974.10   1469.97 o 
   1   2  -2       26.51       50.94     45.63 o 
   2   2  -2     5881.80     5909.52    103.77 o 
   4   2  -2      316.43      336.18     41.61 o 
   5   2  -2       16.46       27.88     27.51 o 
   6   2  -2     5288.23     5478.92    220.82 o 
   7   2  -2      213.33      287.63     40.33 o 
   8   2  -2     7841.25     7729.01    121.00 o 
   9   2  -2       33.70       41.01     35.26 o 
  10   2  -2      475.35      523.85     89.25 o 
  11   2  -2      241.13      285.67     79.92 o 
  12   2  -2     2146.85     2180.64    158.12 o 
  13   2  -2       44.01      -16.07     85.52 o 
  14   2  -2     6322.95     6533.75    279.79 o 
  15   2  -2      105.92      190.54    114.21 o 
  16   2  -2     4206.58     4358.41    262.43 o 
  17   2  -2       61.32       94.70    111.92 o 
  18   2  -2       48.52       33.00    122.68 o 
   1   3  -2     5345.97     5268.09    153.81 o 
   2   3  -2       31.99       74.97     42.71 o 
   3   3  -2      382.08      398.18     49.05 o 
   4   3  -2       84.53       97.42     63.42 o 
   5   3  -2     3126.35     3133.21     91.08 o 
   6   3  -2      403.17      462.60     48.73 o 
   7   3  -2     4319.38     4396.55    208.40 o 
   8   3  -2        7.31       34.59     33.93 o 
   9   3  -2     8724.11     8784.06    357.69 o 
  10   3  -2      139.59      151.43     42.52 o 
  11   3  -2      189.31      106.74     45.23 o 
  12   3  -2       56.89      106.18     81.93 o 
  13   3  -2       36.12       40.46     88.96 o 
  14   3  -2      103.09      108.19    102.73 o 
  15   3  -2      129.73      182.94    105.89 o 
  16   3  -2       29.23       22.81    116.79 o 
   1   4  -2      698.06      672.53     60.71 o 
   2   4  -2     2923.34     2917.20    107.90 o 
   3   4  -2      657.94      630.70     27.03 o 
   4   4  -2     8168.32     7861.39    242.34 o 
   5   4  -2      180.99      180.93     80.92 o 
   6   4  -2     4774.31     4665.61    359.21 o 
   7   4  -2     1083.48     1075.25     74.91 o 
   8   4  -2     1026.11     1082.23     59.86 o 
   9   4  -2       30.87        5.47     40.79 o 
  10   4  -2     7784.75     7846.03    196.61 o 
  11   4  -2      586.58      593.70     81.34 o 
  12   4  -2     2149.84     2257.08    126.81 o 
  13   4  -2       20.21       84.65    116.65 o 
   1   5  -2      179.64      130.68     39.57 o 
   2   5  -2      393.60      366.38     48.11 o 
   3   5  -2      207.74      219.65     52.52 o 
   4   5  -2       12.53       33.14     75.76 o 
   5   5  -2     7916.32     7477.71    268.60 o 
   6   5  -2      470.91      497.31    108.90 o 
   7   5  -2      119.56       64.26     55.32 o 
   8   5  -2       91.23       87.03     56.53 o 
   9   5  -2     1199.33     1174.40    140.76 o 
  10   5  -2      707.61      671.64    130.43 o 
  11   5  -2      418.93      402.75    126.84 o 
  12   5  -2        8.37       38.88    118.52 o 
  13   5  -2      317.51      259.27    124.26 o 
  14   5  -2      138.37      248.80    124.97 o 
   0   6  -2     9489.51     9357.48    215.17 o 
   1   6  -2      154.87      185.30     52.35 o 
   2   6  -2     6693.89     6517.43    153.37 o 
   3   6  -2      217.19      194.27     65.43 o 
   4   6  -2     1082.17     1256.04    146.21 o 
   5   6  -2       56.06       34.15     87.81 o 
   6   6  -2     3920.03     3837.29    229.71 o 
   7   6  -2      179.35      206.61    112.63 o 
   8   6  -2     1157.44     1211.71    150.23 o 
   9   6  -2       10.80       70.31     98.57 o 
  10   6  -2      428.66      394.58    127.56 o 
  11   6  -2      558.28      586.27    137.31 o 
  12   6  -2      130.02      237.61    122.82 o 
  13   6  -2       34.79      100.58    122.25 o 
   1   7  -2        0.74       85.57     49.19 o 
   2   7  -2      406.84      416.55     71.15 o 
   3   7  -2       26.31       33.02     72.38 o 
   4   7  -2      238.03      272.33     82.08 o 
   5   7  -2     2289.94     2239.51    142.16 o 
   6   7  -2      710.88      867.23    143.84 o 
   7   7  -2      145.75      137.89    125.83 o 
   8   7  -2       76.17        7.03    125.40 o 
   9   7  -2      627.04      772.36    165.72 o 
  10   7  -2      350.49      393.86    146.06 o 
  11   7  -2      751.92      702.63    158.26 o 
  12   7  -2      395.54      179.35    133.29 o 
   0   8  -2      387.59      340.80     88.59 o 
   1   8  -2      343.56      254.70     58.84 o 
   2   8  -2     1645.82     1801.63    107.77 o 
   3   8  -2      187.18      127.85     91.61 o 
   4   8  -2     1670.24     1753.69    142.85 o 
   5   8  -2       85.52       83.23     93.26 o 
   6   8  -2     1879.13     2074.71    147.95 o 
   7   8  -2      156.56      256.00     94.59 o 
   8   8  -2      663.81      666.56    119.31 o 
   9   8  -2       59.46       51.03    117.44 o 
   1   9  -2     1248.53     1168.55    163.78 o 
   2   9  -2      382.70      368.85    105.01 o 
   3   9  -2      212.94      166.45    107.54 o 
   4   9  -2       69.98       31.18    102.34 o 
   5   9  -2      754.74      763.61    171.89 o 
   6   0  -1     1269.70     1200.66     88.82 o 
   8   0  -1     1185.04     1164.93    103.31 o 
  10   0  -1     3330.03     3421.91    171.17 o 
  12   0  -1     3776.78     3833.99    206.90 o 
  14   0  -1     1398.24     1249.59    155.68 o 
  16   0  -1     1269.57     1253.17    173.90 o 
   3   1  -1     9916.75    10141.78     94.57 o 
   4   1  -1    21814.25    22243.39    161.13 o 
   5   1  -1       69.95       60.75     33.01 o 
   6   1  -1     4413.79     4575.04    230.72 o 
   7   1  -1     5641.91     5446.08    113.27 o 
   8   1  -1     7362.40     7177.99    150.79 o 
   9   1  -1      857.81      787.57     68.53 o 
  10   1  -1      419.40      429.68     59.45 o 
  11   1  -1     3952.54     3690.76    145.49 o 
  12   1  -1     7980.83     7986.79    281.08 o 
  13   1  -1       76.95      102.30     93.84 o 
  14   1  -1      487.09      462.73    118.23 o 
  15   1  -1      154.05      154.10    118.09 o 
  16   1  -1     1371.11     1165.65    173.33 o 
  17   1  -1     1600.21     1458.50    194.71 o 
  18   1  -1      448.01      316.23    150.08 o 
  19   1  -1     1316.52     1124.04    205.32 o 
   1   2  -1     2580.21     2612.67     47.49 o 
   4   2  -1      428.68      449.10     54.09 o 
   5   2  -1     3614.30     3750.34    116.36 o 
   6   2  -1      333.64      475.39     45.15 o 
   7   2  -1     1128.47     1224.21     63.38 o 
   8   2  -1     1367.82     1381.48     60.29 o 
   9   2  -1     1488.42     1625.27     68.52 o 
  10   2  -1      673.90      782.03     56.71 o 
  11   2  -1      111.72       83.51     73.75 o 
  12   2  -1     3532.84     3256.33    190.26 o 
  13   2  -1      569.79      495.87    110.77 o 
  14   2  -1      150.50      288.40     99.29 o 
  15   2  -1      339.22      419.97    127.70 o 
  16   2  -1      788.07      909.68    153.24 o 
  17   2  -1      650.65      480.95    146.93 o 
  18   2  -1      331.17      393.71    155.68 o 
   0   3  -1      690.80      605.49     44.05 o 
   1   3  -1     1104.06     1126.91     48.21 o 
   2   3  -1     2108.19     2049.64    110.77 o 
   5   3  -1      253.50      279.65     57.97 o 
   6   3  -1     3011.96     3103.52    128.42 o 
   7   3  -1     6595.22     6646.31    144.30 o 
   8   3  -1      816.88      824.97     53.44 o 
   9   3  -1     1934.27     1905.10     76.74 o 
  10   3  -1     1357.59     1480.31     90.77 o 
  11   3  -1     3974.16     3960.04    194.99 o 
  12   3  -1     2122.85     2111.32     93.68 o 
  13   3  -1      261.28      192.41     92.83 o 
  14   3  -1     1080.49      961.90    136.88 o 
  15   3  -1       87.23       48.21    100.29 o 
  16   3  -1      509.87      397.16    134.87 o 
  17   3  -1      739.89      831.34    165.58 o 
  18   3  -1      935.17     1116.15    177.20 o 
   1   4  -1      112.71       80.06     32.43 o 
   2   4  -1     8565.68     8421.21    118.86 o 
   3   4  -1      673.92      782.55     97.14 o 
   4   4  -1      285.88      258.84     76.91 o 
   5   4  -1      293.22      219.67     80.35 o 
   6   4  -1      312.62      272.09     51.11 o 
   7   4  -1     1914.90     2018.58    127.48 o 
   8   4  -1      811.60      845.94     71.33 o 
   9   4  -1       99.53      156.05     45.28 o 
  10   4  -1      619.92      577.88     57.73 o 
  11   4  -1      284.47      318.13     57.14 o 
  12   4  -1     2665.31     2541.29    133.21 o 
  13   4  -1      170.78      170.10     72.18 o 
  14   4  -1      265.45      260.52     81.07 o 
  15   4  -1     1119.55     1204.10    164.00 o 
   0   5  -1     4681.70     4668.14    110.46 o 
   1   5  -1      102.74       90.53     31.63 o 
   2   5  -1     8754.67     8580.59    156.07 o 
   3   5  -1     1598.86     1615.90    131.00 o 
   4   5  -1     5887.12     5845.03    235.60 o 
   5   5  -1      115.75      152.09     89.68 o 
   6   5  -1     6014.15     6016.49    253.68 o 
   7   5  -1     3263.68     3374.19    131.38 o 
   8   5  -1     1841.34     1709.92    105.53 o 
   9   5  -1      444.88      500.36     74.56 o 
  10   5  -1     4298.71     4474.97    168.58 o 
  11   5  -1      777.02      889.00     98.42 o 
  12   5  -1      987.42     1176.27    174.76 o 
  13   5  -1       24.05       28.41    133.44 o 
  14   5  -1     2135.30     2424.56    235.88 o 
  15   5  -1       54.68       27.84    146.50 o 
   1   6  -1      529.91      482.26    115.65 o 
   2   6  -1     4814.83     4805.85    134.24 o 
   3   6  -1      208.91      216.77     71.57 o 
   4   6  -1      314.74      413.33     76.08 o 
   5   6  -1      853.97      860.32    123.83 o 
   6   6  -1      375.83      429.44    121.24 o 
   7   6  -1       96.72      100.81     64.53 o 
   8   6  -1      332.89      382.88     76.84 o 
   9   6  -1      740.15      751.56    135.30 o 
  10   6  -1      548.15      591.58    138.03 o 
  11   6  -1      236.97      218.67    135.30 o 
  12   6  -1     1591.03     1621.92    205.47 o 
  13   6  -1      300.77      537.34    158.98 o 
  14   6  -1      621.85      420.55    167.44 o 
   0   7  -1      738.73      562.88    123.39 o 
   1   7  -1      169.02      168.99     60.03 o 
   2   7  -1     2963.07     2682.83    144.07 o 
   3   7  -1     1258.91     1247.64    107.86 o 
   4   7  -1      139.21      224.51     78.08 o 
   5   7  -1       40.46       57.69     81.42 o 
   6   7  -1     1909.45     1885.82    134.25 o 
   7   7  -1     3014.87     2885.27    158.56 o 
   8   7  -1      379.99      363.15    130.28 o 
   9   7  -1      670.78      709.81    160.84 o 
  10   7  -1     2742.18     2843.82    253.10 o 
  11   7  -1      665.95      724.73    172.18 o 
  12   7  -1       54.88      108.04    154.24 o 
   1   8  -1      965.22      927.55    109.32 o 
   2   8  -1     1156.74     1307.02    125.99 o 
   3   8  -1      582.03      720.51    103.37 o 
   4   8  -1      139.07      192.92     90.77 o 
   5   8  -1     1015.92      937.59    125.91 o 
   6   8  -1       13.11       20.59     87.17 o 
   7   8  -1       58.64       93.87     95.23 o 
   8   8  -1      191.49      136.54     97.90 o 
   9   8  -1      950.97      827.10    132.42 o 
  10   8  -1       16.88      115.22    142.33 o 
   0   9  -1     1757.46     1654.78    199.15 o 
   1   9  -1       49.59       69.20     95.60 o 
   2   9  -1     1648.98     1699.11    119.48 o 
   3   9  -1      515.65      604.37    119.50 o 
   4   9  -1     2410.86     2376.10    175.70 o 
   5   9  -1       27.89       30.43     99.88 o 
   2   0   0     8161.11     8461.57    105.60 o 
   8   0   0    55502.32    52776.46    558.43 o 
  10   0   0     4565.65     4134.72    186.24 o 
  12   0   0     3378.11     3480.45    201.74 o 
  14   0   0    10224.62    10086.51    353.25 o 
  16   0   0     6604.06     6807.51    330.44 o 
  18   0   0      368.59      430.30    144.77 o 
   3   1   0     3774.61     4267.88    102.59 o 
   4   1   0       62.66       77.48     45.63 o 
   5   1   0      881.60     1377.49     68.01 o 
   6   1   0        1.78       20.38     29.17 o 
   7   1   0      811.47      857.71     56.10 o 
   8   1   0       91.97      125.34     43.40 o 
   9   1   0    14404.76    14057.91    177.89 o 
  10   1   0      256.74      238.71     55.56 o 
  11   1   0     1627.34     1537.94     95.67 o 
  12   1   0        0.37      -24.08     54.48 o 
  13   1   0      772.70      760.55     89.23 o 
  14   1   0        1.78       39.70     75.33 o 
  15   1   0      227.72      258.31     79.75 o 
  16   1   0        2.34       45.91    107.32 o 
  17   1   0     1452.55     1468.11    190.54 o 
  18   1   0      263.43      482.82    164.14 o 
   0   2   0     2077.00     2253.24     69.59 o 
   1   2   0       35.01       45.48     38.74 o 
   2   2   0      708.72      991.89     67.29 o 
   4   2   0      399.06      848.27     74.18 o 
   5   2   0      192.00      155.82     52.23 o 
   6   2   0     3891.49     3869.57    137.31 o 
   7   2   0      114.58      153.90     43.91 o 
   8   2   0     1904.54     1826.33     68.83 o 
   9   2   0       12.78       10.04     35.90 o 
  10   2   0     2231.37     2368.43     91.75 o 
  11   2   0       17.03       23.48     43.61 o 
  12   2   0     3279.47     3169.09    193.41 o 
  13   2   0       98.08       68.87     98.14 o 
  14   2   0       34.83       22.53    100.01 o 
  15   2   0      162.21      137.17    106.46 o 
  16   2   0       73.41       85.23    124.97 o 
  17   2   0       32.58       21.38    106.89 o 
  18   2   0     1105.86      965.78    184.95 o 
   1   3   0    14102.81    14956.16    140.34 o 
   2   3   0     1066.92     1095.77     76.48 o 
   5   3   0    20869.35    21040.94    319.53 o 
   6   3   0      514.24      486.40     72.17 o 
   7   3   0      325.13      299.60     53.64 o 
   8   3   0      252.27      199.78     51.40 o 
   9   3   0    13001.56    12775.33    239.26 o 
  10   3   0      493.01      506.54     55.95 o 
  11   3   0     2127.35     2097.88     91.15 o 
  12   3   0        7.97       46.81     49.75 o 
  13   3   0     1388.90     1372.66     85.84 o 
  14   3   0       30.45      117.08    109.91 o 
  15   3   0     3838.15     3812.18    248.80 o 
  16   3   0      167.26      124.83    127.56 o 
  17   3   0      142.57      148.93    123.68 o 
  18   3   0       59.22       20.52    132.72 o 
   0   4   0    50218.38    50661.53    411.65 o 
   1   4   0      147.19      168.76     32.92 o 
   2   4   0    10961.23    10804.57    143.65 o 
   3   4   0      279.51      253.53     73.75 o 
   4   4   0      640.43      621.28     90.39 o 
   5   4   0       27.97        1.15     64.71 o 
   6   4   0     6452.67     6436.48    157.03 o 
   7   4   0       48.19       94.41     46.06 o 
   8   4   0     7066.36     6679.89    170.79 o 
   9   4   0       81.27       43.65     54.42 o 
  10   4   0       51.64      124.67     46.43 o 
  11   4   0      288.97      254.58     57.16 o 
  12   4   0      180.26      155.91     56.16 o 
  13   4   0       53.47       57.51     57.45 o 
  14   4   0     7580.99     7780.21    239.79 o 
  15   4   0        7.40        0.14    112.35 o 
  16   4   0     2668.69     2489.56    219.53 o 
  17   4   0       14.61       15.07    129.85 o 
   1   5   0      230.77      255.68     32.53 o 
   2   5   0       25.33       28.84     30.49 o 
   3   5   0     2384.79     2285.94     81.91 o 
   4   5   0       28.61       36.30     67.58 o 
   5   5   0      348.43      207.33     86.38 o 
   6   5   0       76.44       71.02     85.52 o 
   7   5   0      969.54     1030.08    118.59 o 
   8   5   0       17.56       40.05     59.67 o 
   9   5   0     2205.09     2104.30    118.65 o 
  10   5   0       48.24       64.82     60.84 o 
  11   5   0      556.69      585.89     70.44 o 
  12   5   0       87.53      106.23     74.47 o 
  13   5   0      552.11      690.52    102.80 o 
  14   5   0        5.90       15.64     89.79 o 
  15   5   0       53.93      -21.24    146.93 o 
   0   6   0     6900.00     7022.02    275.49 o 
   1   6   0      444.43      455.21     76.24 o 
   2   6   0     4427.73     4155.10    212.50 o 
   3   6   0      386.04      412.17     76.24 o 
   4   6   0     3874.94     3385.27    146.95 o 
   5   6   0      281.31      244.03     75.35 o 
   6   6   0     3143.95     3040.10    205.47 o 
   7   6   0      384.32      473.49    137.46 o 
   8   6   0        6.55       54.30     72.46 o 
   9   6   0        4.94       22.80     66.03 o 
  10   6   0    11306.35    11884.58    520.84 o 
  11   6   0      491.69      472.06    143.48 o 
  12   6   0      759.44      751.42    155.10 o 
  13   6   0       12.94      -16.36    137.46 o 
  14   6   0       10.14       50.79    151.52 o 
   1   7   0     2240.98     2500.18    199.44 o 
   2   7   0      591.74      783.03     94.53 o 
   3   7   0        5.52       24.07     77.24 o 
   4   7   0       45.74       26.06     68.89 o 
   5   7   0     3130.32     3213.24    161.30 o 
   6   7   0      640.03      692.67     97.53 o 
   7   7   0      505.27      582.80     73.85 o 
   8   7   0      435.63      384.93     73.12 o 
   9   7   0     3965.46     3689.12    187.59 o 
  10   7   0      186.94      318.53    144.34 o 
  11   7   0       39.69      136.31    118.09 o 
  12   7   0       27.81       95.42    138.03 o 
   1   8   0       38.72      101.45     82.72 o 
   2   8   0     3057.65     3188.35    166.21 o 
   3   8   0      106.09       99.57     82.71 o 
   4   8   0       89.55      153.73     85.01 o 
   5   8   0      116.52       84.52     83.57 o 
   6   8   0      399.87      363.20     94.62 o 
   7   8   0       35.77      208.20     89.99 o 
   8   8   0       52.03       39.13     91.67 o 
   9   8   0      133.56      147.60     90.14 o 
  10   8   0      614.81      513.52    164.14 o 
  11   8   0      155.07       -6.31    145.49 o 
   1   9   0       56.40       -2.33     97.96 o 
   2   9   0      183.50      302.46    145.92 o 
   3   9   0      124.24      203.05     96.45 o 
   4   9   0       65.71       68.02     97.08 o 
   5   9   0     2785.34     2295.00    173.30 o 
   2   0   1    25911.69    27562.92    216.94 o 
   4   0   1     1357.51     1363.11     39.67 o 
   6   0   1     1103.19     1258.34     64.28 o 
  10   0   1     3312.90     3255.75    169.88 o 
  12   0   1     3871.26     3496.37    199.15 o 
  14   0   1     1355.05     1130.93    149.65 o 
  16   0   1     1231.88     1389.77    179.21 o 
  18   0   1     1502.55     1584.76    209.77 o 
   2   1   1     2411.16     2646.96     89.10 o 
   3   1   1     9906.52     9951.78    167.73 o 
   4   1   1    22021.63    21874.05    184.85 o 
   5   1   1       40.18       56.89     33.97 o 
   6   1   1     4294.37     4520.03     69.37 o 
   7   1   1     5607.07     5499.59     79.85 o 
   8   1   1     7327.13     7742.77    131.51 o 
   9   1   1      883.69      879.30     48.13 o 
  10   1   1      456.25      483.01     50.44 o 
  11   1   1     3928.00     3792.44    140.06 o 
  12   1   1     7972.23     7459.89    200.83 o 
  13   1   1       89.95       95.14     58.19 o 
  14   1   1      443.38      447.09     87.28 o 
  15   1   1      175.13      149.68     67.34 o 
  16   1   1     1426.79     1323.76    128.62 o 
  17   1   1     1560.58     1371.69    194.13 o 
  18   1   1      440.09      490.13    147.50 o 
   1   2   1     2544.25     2565.75     93.98 o 
   2   2   1    14250.61    13668.25    208.19 o 
   4   2   1      468.65      484.54     71.74 o 
   5   2   1     3693.51     3711.88    134.73 o 
   6   2   1      554.36      395.15     65.28 o 
   7   2   1     1113.72     1185.31     94.99 o 
   8   2   1     1366.69     1349.90     39.56 o 
   9   2   1     1436.21     1562.88     62.21 o 
  10   2   1      695.10      649.14     49.97 o 
  11   2   1      119.09      148.91     49.77 o 
  12   2   1     3514.16     3493.53    113.24 o 
  13   2   1      603.65      637.92    113.64 o 
  14   2   1      198.19      217.23    102.02 o 
  15   2   1      347.00      354.97    126.26 o 
  16   2   1      847.87      909.25    170.17 o 
  17   2   1      615.47      830.76    157.69 o 
  18   2   1      345.37      260.56    147.36 o 
   0   3   1      646.77      607.22     61.98 o 
   1   3   1     1098.76     1108.68     52.15 o 
   2   3   1     2151.43     2177.23     75.47 o 
   3   3   1     5939.34     6130.56    171.46 o 
   4   3   1     1748.59     1479.16    100.01 o 
   5   3   1      233.14      314.23     71.45 o 
   6   3   1     3006.07     3208.42    141.90 o 
   7   3   1     6640.39     6453.29    152.43 o 
   8   3   1      759.10      787.05     67.95 o 
   9   3   1     1935.10     1830.98     98.35 o 
  10   3   1     1414.59     1485.31     77.87 o 
  11   3   1     3898.29     3851.86    119.40 o 
  12   3   1     2110.52     2121.90     98.08 o 
  13   3   1      262.29      309.54     59.80 o 
  14   3   1     1103.52     1127.85     88.29 o 
  15   3   1      165.75      165.00    121.39 o 
  16   3   1      513.80      455.13    145.49 o 
  17   3   1      768.47      673.07    164.43 o 
  18   3   1      958.09      887.01    173.04 o 
   1   4   1      109.42       89.51     35.66 o 
   2   4   1     8377.80     8565.21    140.43 o 
   3   4   1      636.07      684.12     79.06 o 
   4   4   1      268.65      293.85     72.31 o 
   5   4   1      250.53      240.91     81.50 o 
   6   4   1      212.02      247.40     57.13 o 
   7   4   1     1943.60     1872.11    100.22 o 
   8   4   1      766.48      812.92     76.97 o 
   9   4   1       99.51       78.76     56.26 o 
  10   4   1      582.72      518.63     74.18 o 
  11   4   1      288.74      369.97     57.97 o 
  12   4   1     2627.10     2659.98    111.06 o 
  13   4   1      177.33      125.26     62.55 o 
  14   4   1      263.99      270.25     72.03 o 
  15   4   1     1073.14     1164.73    120.52 o 
  16   4   1      876.14      754.43    157.11 o 
  17   4   1      391.76      366.74    142.76 o 
   0   5   1     4606.42     4515.98    124.42 o 
   1   5   1      150.49      125.31     34.77 o 
   2   5   1     8727.74     8628.15    133.96 o 
   3   5   1     1670.04     1709.25     70.47 o 
   4   5   1     5931.45     5731.64    127.79 o 
   5   5   1      123.14       88.24     79.92 o 
   6   5   1     6000.68     6126.26    253.82 o 
   7   5   1     3313.61     3381.09    138.94 o 
   8   5   1     1857.80     1794.53    109.91 o 
   9   5   1      457.64      577.30     81.18 o 
  10   5   1     4310.68     4553.98    169.83 o 
  11   5   1      816.51      870.57    113.06 o 
  12   5   1      992.17     1168.72     95.09 o 
  13   5   1       30.56       16.88     64.19 o 
  14   5   1     2068.56     2134.13    151.88 o 
  15   5   1       65.42       42.01     90.50 o 
  16   5   1      262.89      252.77    100.31 o 
   1   6   1      480.10      482.31     49.70 o 
   2   6   1     4911.02     4895.23    148.25 o 
   3   6   1      224.99      207.96     49.54 o 
   4   6   1      337.88      451.89    110.12 o 
   5   6   1      977.82      792.66     84.88 o 
   6   6   1      420.94      431.12     76.41 o 
   7   6   1       87.88       99.85     52.35 o 
   8   6   1      338.13      402.90     83.30 o 
   9   6   1      645.57      721.94     96.37 o 
  10   6   1      590.93      666.52     95.07 o 
  11   6   1      245.04      153.07     85.97 o 
  12   6   1     1630.14     1811.94    192.12 o 
  13   6   1      346.54      390.36     98.58 o 
  14   6   1      589.59      480.81    168.88 o 
   1   7   1      139.14      251.09    103.59 o 
   2   7   1     2974.35     2734.77    201.02 o 
   3   7   1     1183.65     1329.57    110.13 o 
   4   7   1      305.19      208.47     72.43 o 
   5   7   1       21.39        8.41     77.25 o 
   6   7   1     1959.58     2047.99    135.08 o 
   7   7   1     2936.33     3055.85    130.44 o 
   8   7   1      199.71      298.53     72.74 o 
   9   7   1      669.26      696.86     83.45 o 
  10   7   1     2649.11     2856.74    134.39 o 
  11   7   1      618.53      851.91    116.32 o 
  12   7   1      130.89      184.66    135.88 o 
   2   8   1     1129.40     1258.12    120.81 o 
   3   8   1      645.19      549.90    126.98 o 
   4   8   1      132.45       90.59     81.08 o 
   5   8   1     1168.98     1069.09    123.06 o 
   6   8   1        0.39       70.26    112.35 o 
   7   8   1       50.82       49.15     72.47 o 
   8   8   1      200.08      120.99     77.80 o 
   9   8   1      813.40      838.72    122.94 o 
  10   8   1        6.17       10.33    136.88 o 
   0   9   1     1705.51     1642.87    210.92 o 
   1   9   1       74.06      114.36    130.28 o 
   2   9   1     1626.56     1677.74    222.25 o 
   3   9   1      567.25      614.53    165.29 o 
   4   9   1     2520.62     2619.27    193.84 o 
   5   9   1       45.79       33.72    145.35 o 
   6   9   1      877.20      820.86    172.04 o 
   0   0   2       75.67      104.74     28.41 o 
   2   0   2       23.94       91.62     20.64 o 
   4   0   2    42795.50    41887.04    185.97 o 
   6   0   2     1757.78     1764.14     51.50 o 
   8   0   2     3690.02     3646.74    123.25 o 
  10   0   2     4237.45     4141.04    194.71 o 
  12   0   2    12089.79    12161.98    357.84 o 
  14   0   2     1539.48     1479.59    156.40 o 
  16   0   2       34.88       35.15    116.22 o 
  18   0   2     1536.92     2029.84    229.00 o 
   1   1   2      301.30      319.92     17.57 o 
   2   1   2     2597.90     2790.47     37.79 o 
   3   1   2      648.80      669.28     26.88 o 
   4   1   2      204.15      245.59     18.28 o 
   5   1   2    15805.32    15789.53    142.45 o 
   6   1   2      434.63      462.48     32.80 o 
   7   1   2       27.30       24.33     26.37 o 
   8   1   2      150.44      150.66     35.25 o 
   9   1   2     2943.02     2972.45     68.73 o 
  10   1   2      501.62      484.67     35.18 o 
  11   1   2     1129.63     1102.29     70.02 o 
  12   1   2      146.21      119.20     65.62 o 
  13   1   2      734.76      835.30    117.08 o 
  14   1   2       50.97       56.32     73.90 o 
  15   1   2     1080.41     1105.87    115.77 o 
  16   1   2       46.22       27.94     78.78 o 
  17   1   2       31.33        8.71     93.97 o 
  18   1   2       60.56      168.76    104.11 o 
   1   2   2       29.39       45.91     46.20 o 
   2   2   2     5869.90     5752.20    129.71 o 
   4   2   2      315.66      337.56     45.64 o 
   5   2   2       13.95       30.66     30.99 o 
   6   2   2     5409.31     5489.91    178.92 o 
   7   2   2      231.49      294.62     49.24 o 
   8   2   2     7762.96     7502.20    132.68 o 
   9   2   2       33.71       46.04     25.16 o 
  10   2   2      492.75      478.48     46.54 o 
  11   2   2      211.95      240.43     43.34 o 
  12   2   2     2154.02     2166.44     82.44 o 
  13   2   2       47.31       80.20     55.61 o 
  14   2   2     6485.12     6317.86    211.69 o 
  15   2   2      118.76      119.23    111.34 o 
  16   2   2     4108.65     4171.89    266.73 o 
  17   2   2       59.97       80.78    129.13 o 
  18   2   2       49.74       -1.87    148.65 o 
   1   3   2     5285.89     5405.87    110.69 o 
   2   3   2       21.30       71.55     35.82 o 
   3   3   2      393.10      421.89     47.10 o 
   4   3   2       84.25      123.97     66.15 o 
   5   3   2     3118.50     3102.18    105.02 o 
   6   3   2      452.14      414.61     52.08 o 
   7   3   2     4320.39     4272.84    129.44 o 
   8   3   2        6.30       31.28     49.11 o 
   9   3   2     8633.59     8450.08    241.98 o 
  10   3   2      130.91      203.35     47.40 o 
  11   3   2      186.04      222.53     52.24 o 
  12   3   2       51.63      122.52     56.32 o 
  13   3   2       65.47       65.32     56.58 o 
  14   3   2      124.37       92.25     61.19 o 
  15   3   2      139.88      124.37     82.02 o 
  16   3   2       34.19       32.43    113.49 o 
  17   3   2     1974.28     2130.42    220.39 o 
   0   4   2      624.39      571.92     73.18 o 
   1   4   2      710.24      701.45     55.84 o 
   2   4   2     2958.79     2827.89    135.16 o 
   3   4   2      648.32      657.58     89.96 o 
   4   4   2     8384.09     7965.12    236.03 o 
   5   4   2      187.99      211.24     55.54 o 
   6   4   2     4724.32     4601.88    139.46 o 
   7   4   2     1164.26     1103.70     81.86 o 
   8   4   2     1027.60      995.57     81.81 o 
   9   4   2       31.92       63.86     56.29 o 
  10   4   2     7729.66     7937.69    208.03 o 
  11   4   2      526.63      552.63     71.02 o 
  12   4   2     2193.38     2258.89    109.22 o 
  13   4   2       22.65       20.13     62.63 o 
  14   4   2       62.30       65.46     64.39 o 
  15   4   2      845.67      835.13     92.36 o 
  16   4   2       53.40      -13.09     96.17 o 
  17   4   2      174.27       72.31    137.46 o 
   1   5   2      144.29      139.76     38.83 o 
   2   5   2      336.29      390.84     52.15 o 
   3   5   2      210.92      261.18     43.08 o 
   4   5   2       15.73       37.26     52.60 o 
   5   5   2     7960.97     8157.52    156.77 o 
   6   5   2      523.26      481.18     55.45 o 
   7   5   2      108.26       67.22     58.92 o 
   8   5   2       88.60      112.80     61.10 o 
   9   5   2     1141.68     1166.49    115.79 o 
  10   5   2      622.53      613.13     87.56 o 
  11   5   2      420.99      467.14     86.03 o 
  12   5   2        4.99       23.96     66.69 o 
  13   5   2      342.28      393.33     77.40 o 
  14   5   2      147.60      115.12     69.40 o 
  15   5   2     1034.93     1075.99    129.78 o 
  16   5   2      278.26      234.70    101.86 o 
   0   6   2     9219.00     9684.47    267.74 o 
   1   6   2      138.26      169.44     45.74 o 
   2   6   2     6730.49     6801.38    138.11 o 
   3   6   2      195.28      240.90     48.45 o 
   4   6   2     1078.43     1087.37     60.79 o 
   5   6   2       65.91       38.48     64.60 o 
   6   6   2     3911.13     3928.03    302.75 o 
   7   6   2      226.04      207.33     58.40 o 
   8   6   2     1055.43     1172.66     85.74 o 
   9   6   2       10.80       72.90     56.81 o 
  10   6   2      468.90      462.70     93.13 o 
  11   6   2      462.12      430.61     96.25 o 
  12   6   2      119.08      144.84     89.25 o 
  13   6   2       37.24       40.96     75.90 o 
  14   6   2     7044.67     7417.71    263.63 o 
  15   6   2      526.39      360.71    150.66 o 
   2   7   2      400.97      541.50    126.12 o 
   3   7   2       49.56       41.04    103.02 o 
   4   7   2      242.92      160.84     72.12 o 
   5   7   2     2358.33     2577.94    144.41 o 
   6   7   2      813.92      910.82    102.95 o 
   7   7   2      141.42      193.01     61.43 o 
   8   7   2       72.75      144.51     67.45 o 
   9   7   2      621.13      516.95     77.06 o 
  10   7   2      308.30      275.94    102.45 o 
  11   7   2      752.53      853.27    122.65 o 
  12   7   2      394.28      350.10    144.92 o 
   3   8   2      190.20      155.70     92.99 o 
   4   8   2     1772.44     1750.06    192.34 o 
   5   8   2       96.31      105.62     83.65 o 
   6   8   2     1856.71     1991.07    146.00 o 
   7   8   2      202.28      176.99     77.09 o 
   8   8   2      668.68      689.81     97.32 o 
   9   8   2       54.68      146.51    104.21 o 
   1   9   2     1209.57     1307.12    205.47 o 
   2   9   2      321.76      297.29    145.06 o 
   3   9   2      206.70       69.59    135.73 o 
   4   9   2       70.49      103.59    156.40 o 
   5   9   2      729.85      718.41    175.05 o 
   6   9   2      410.20      238.53    102.26 o 
   7   9   2      689.71      690.87    180.79 o 
   2   0   3    32029.37    32113.73    205.51 o 
   4   0   3      486.10      558.15     28.56 o 
   6   0   3    15466.18    15488.50    193.18 o 
   8   0   3     2513.36     2506.59     76.61 o 
  10   0   3      102.61      132.23     46.02 o 
  12   0   3     5617.18     5761.96    255.83 o 
  14   0   3     3346.34     3153.88    223.55 o 
  16   0   3     2734.96     2750.70    222.83 o 
  18   0   3      496.67      713.82    176.34 o 
   0   1   3    31146.53    32267.69    597.17 o 
   1   1   3      318.06      364.41     23.43 o 
   2   1   3      111.90      120.42     22.04 o 
   3   1   3     4443.68     4092.24     43.48 o 
   4   1   3     2290.95     2059.31     39.25 o 
   5   1   3      521.57      544.53     24.86 o 
   6   1   3     4546.59     4540.93    102.00 o 
   7   1   3     9482.25     9452.15     68.13 o 
   8   1   3     7799.88     7649.28    168.13 o 
   9   1   3      593.49      598.78     41.04 o 
  10   1   3       39.25       95.12     28.73 o 
  11   1   3      152.76      181.38     45.79 o 
  12   1   3     4772.17     4892.76    167.25 o 
  13   1   3       15.85       57.91     69.11 o 
  14   1   3     1006.72      915.18    106.41 o 
  15   1   3      968.11     1015.46    109.26 o 
  16   1   3     1272.11     1377.40    127.15 o 
  17   1   3      588.58      613.90    107.51 o 
  18   1   3      135.90       92.17    105.57 o 
   1   2   3      656.43      784.42     65.86 o 
   2   2   3     1832.00     1697.64     55.61 o 
   3   2   3     2130.45     2188.57     49.37 o 
   4   2   3      555.17      600.51     69.23 o 
   5   2   3     2671.39     2697.45     72.90 o 
   6   2   3     1228.05     1276.70    101.01 o 
   7   2   3     1568.41     1465.51     79.82 o 
   8   2   3      175.85      215.07     39.60 o 
   9   2   3      145.96      176.24     30.16 o 
  10   2   3      772.70      757.71     54.58 o 
  11   2   3      233.15      195.24     42.34 o 
  12   2   3     2027.62     2103.23     84.47 o 
  13   2   3      339.23      399.88     53.07 o 
  14   2   3     1502.29     1454.64    118.07 o 
  15   2   3     1169.99     1239.47    216.30 o 
  16   2   3      935.03      895.47    156.11 o 
  17   2   3      155.03      216.51    146.78 o 
   0   3   3    18720.98    19246.84    306.76 o 
   1   3   3      764.36      687.71     76.05 o 
   2   3   3     7497.06     7290.41    164.36 o 
   3   3   3    10189.21     9538.45    443.29 o 
   4   3   3    10087.29     9821.31    158.57 o 
   5   3   3     1343.18     1417.22     64.58 o 
   6   3   3     7250.10     7098.18    132.68 o 
   7   3   3    13381.27    13016.10    220.77 o 
   8   3   3     6251.95     6089.48    160.61 o 
   9   3   3      637.10      591.67     68.52 o 
  10   3   3     1948.44     1947.09    106.21 o 
  11   3   3     1389.42     1450.02     84.09 o 
  12   3   3     3309.75     3210.25    119.82 o 
  13   3   3      205.28      115.22     55.70 o 
  14   3   3     1821.04     1842.19    107.57 o 
  15   3   3     1440.53     1361.21    123.07 o 
  16   3   3      873.52      898.49    165.43 o 
  17   3   3      731.01      893.61    168.16 o 
   1   4   3      136.45      134.48     46.97 o 
   2   4   3     7244.03     6806.07    214.51 o 
   3   4   3     1751.50     1769.13    126.98 o 
   4   4   3       97.36      126.26     79.63 o 
   5   4   3     6482.77     6326.18    163.39 o 
   6   4   3     2851.65     2585.86     91.22 o 
   7   4   3      629.95      633.53     75.69 o 
   8   4   3      627.97      701.99    102.02 o 
   9   4   3      400.02      358.61     65.88 o 
  10   4   3       30.01       42.36     67.11 o 
  11   4   3       16.51       28.03     65.23 o 
  12   4   3     2773.87     2802.18    119.32 o 
  13   4   3     1484.22     1474.58    104.61 o 
  14   4   3     1530.46     1589.51    106.63 o 
  15   4   3      505.12      580.21     85.88 o 
  16   4   3     1273.60     1350.34    109.68 o 
   0   5   3      766.45      811.25     98.14 o 
   1   5   3      552.10      541.29     61.74 o 
   2   5   3     3229.00     3144.36     93.76 o 
   3   5   3      969.05     1203.48     81.72 o 
   4   5   3      225.30      184.39     53.64 o 
   5   5   3       32.24       81.57     47.17 o 
   6   5   3     1973.46     1986.56     76.95 o 
   7   5   3     1984.45     1999.14     89.23 o 
   8   5   3       99.37      126.07     50.85 o 
   9   5   3      292.41      398.23     76.48 o 
  10   5   3     2940.09     3063.95    149.83 o 
  11   5   3       67.87       83.04     70.11 o 
  12   5   3      113.04      100.61     76.58 o 
  13   5   3       74.28      117.25     70.68 o 
  14   5   3     1406.07     1481.69    109.40 o 
  15   5   3      150.77       63.27     77.61 o 
  16   5   3      234.25      146.60    108.90 o 
   1   6   3      842.47      962.89     78.27 o 
   2   6   3     3496.07     3526.57    115.91 o 
   3   6   3      322.83      276.57     52.43 o 
   4   6   3       87.43      142.64     46.71 o 
   5   6   3      480.47      520.99     63.69 o 
   6   6   3      881.27      803.46     70.39 o 
   7   6   3      259.27      274.96     58.46 o 
   8   6   3      409.22      449.03     63.39 o 
   9   6   3      771.96      854.36     79.06 o 
  10   6   3        2.70       34.74     78.42 o 
  11   6   3       12.21       63.12     82.04 o 
  12   6   3     1914.80     1854.20    140.74 o 
  13   6   3      537.60      558.89     91.84 o 
  14   6   3      900.37      930.42    105.40 o 
   1   7   3       81.98       34.72     88.10 o 
   2   7   3     5937.12     5979.76    255.54 o 
   3   7   3     2654.26     2849.25    163.43 o 
   4   7   3     4104.80     4036.83    136.54 o 
   5   7   3      186.49      237.19     80.94 o 
   6   7   3     2746.45     2550.79    147.94 o 
   7   7   3     3473.18     3499.61    180.00 o 
   8   7   3      800.58      732.15     85.35 o 
   9   7   3      255.94      217.07     86.59 o 
  10   7   3     4508.77     4552.64    209.03 o 
  11   7   3      862.47      888.36    119.71 o 
  12   7   3      634.03      565.18    164.57 o 
   3   8   3      281.36      329.58    144.34 o 
   4   8   3      197.53      258.55    138.60 o 
   5   8   3      155.36       64.23     82.03 o 
   6   8   3       25.43       42.63     69.08 o 
   7   8   3      209.60      197.29     74.10 o 
   8   8   3       36.89       58.79     95.93 o 
   9   8   3       48.15       10.33    127.27 o 
  10   8   3       34.31      111.49    134.16 o 
   2   9   3      988.21     1237.39    203.60 o 
   0   0   4    36346.88    35206.07    272.90 o 
   2   0   4      515.51      614.93     60.76 o 
   4   0   4    18163.99    20021.23    195.15 o 
   6   0   4     1637.14     1715.36     53.53 o 
   8   0   4     5904.15     5831.96    116.02 o 
  10   0   4     4148.18     4091.95    127.61 o 
  12   0   4      627.05      579.95    106.89 o 
  14   0   4     6487.01     6758.44    313.08 o 
  16   0   4     5751.95     5671.99    319.68 o 
   1   1   4      341.98      359.09     24.52 o 
   2   1   4      296.93      297.35     24.90 o 
   3   1   4      233.49      236.64     23.84 o 
   4   1   4      129.29      159.19     27.33 o 
   5   1   4    14274.75    14356.73    154.69 o 
   6   1   4      424.77      385.52     27.08 o 
   7   1   4     2914.78     2877.04     47.71 o 
   8   1   4       56.26       84.50     15.79 o 
   9   1   4      902.78      880.30     44.27 o 
  10   1   4      530.26      524.29     39.65 o 
  11   1   4       18.68       45.53     37.26 o 
  12   1   4        4.23       34.35     49.74 o 
  13   1   4      968.52      941.54    100.93 o 
  14   1   4      392.27      346.76     89.38 o 
  15   1   4      164.36      134.03     86.80 o 
  16   1   4       18.57       49.37     87.76 o 
  17   1   4      169.73      214.65     95.65 o 
   0   2   4    22643.46    23236.07    318.39 o 
   1   2   4      115.60      106.66     19.52 o 
   2   2   4     4068.91     4054.84     57.59 o 
   3   2   4       66.25       53.10     23.72 o 
   4   2   4    39451.95    38472.05    341.59 o 
   5   2   4      302.90      335.41     22.61 o 
   6   2   4     7486.89     7626.58    136.75 o 
   7   2   4      175.80      165.57     39.69 o 
   8   2   4    13235.31    13074.81    280.90 o 
   9   2   4       70.78      116.69     33.23 o 
  10   2   4     5100.25     5040.72     93.00 o 
  11   2   4       41.60       55.15     39.80 o 
  12   2   4     7597.19     7313.11    177.72 o 
  13   2   4      148.98      118.76     46.53 o 
  14   2   4      224.45      267.00     64.75 o 
  15   2   4      232.71      225.10     89.94 o 
  16   2   4      114.77      102.93     91.54 o 
  17   2   4       54.71       52.94    123.97 o 
   1   3   4      324.68      352.25     79.49 o 
   2   3   4      415.83      419.69     77.34 o 
   3   3   4     3878.02     3676.99    147.57 o 
   4   3   4       54.42       61.99     27.86 o 
   5   3   4    34864.44    33986.16    252.66 o 
   6   3   4      413.82      458.96     38.23 o 
   7   3   4       15.73        0.90     41.07 o 
   8   3   4       21.83       49.84     51.19 o 
   9   3   4      640.52      682.78     76.83 o 
  10   3   4      305.64      308.68     65.79 o 
  11   3   4      646.76      727.33     66.97 o 
  12   3   4       22.13       23.45     54.97 o 
  13   3   4     4426.54     4551.47    146.62 o 
  14   3   4      123.46       98.89     63.20 o 
  15   3   4      955.59      976.20     90.76 o 
  16   3   4      124.38      214.79    133.01 o 
  17   3   4       72.27       66.15    141.90 o 
   0   4   4     7912.67     8013.76    238.18 o 
   1   4   4      373.47      363.67     55.46 o 
   2   4   4     4399.80     4352.24    186.24 o 
   3   4   4      265.12      191.12     77.48 o 
   4   4   4     3157.72     2757.30    161.99 o 
   5   4   4       35.39       14.79     55.47 o 
   6   4   4     3264.27     3185.10    104.53 o 
   7   4   4      101.46      107.81     48.91 o 
   8   4   4      736.12      847.72     60.01 o 
   9   4   4      407.22      393.15     77.98 o 
  10   4   4       36.15       38.56     66.68 o 
  11   4   4      257.94      239.64     71.27 o 
  12   4   4       27.08        5.82     57.86 o 
  13   4   4      187.52      125.27     67.27 o 
  14   4   4     7323.88     7185.76    195.25 o 
  15   4   4      175.48      187.59     75.21 o 
  16   4   4     2384.08     2324.10    131.14 o 
   1   5   4      265.97      163.80     51.54 o 
   2   5   4      337.32      354.94     62.67 o 
   3   5   4      862.45      897.39     77.16 o 
   4   5   4      260.62      229.79     59.84 o 
   5   5   4     1470.23     1514.56     92.06 o 
   6   5   4      210.10      181.34     43.36 o 
   7   5   4     1265.95     1287.30     67.93 o 
   8   5   4       29.67       34.86     48.05 o 
   9   5   4      918.81      811.95     96.97 o 
  10   5   4      132.47       76.25     71.16 o 
  11   5   4       90.16      101.39     72.03 o 
  12   5   4      320.91      276.13    149.58 o 
  13   5   4       67.93       52.63     66.92 o 
  14   5   4       19.81      118.20     73.08 o 
  15   5   4      137.86      171.85     77.17 o 
  16   5   4       18.95       50.08    151.09 o 
   0   6   4     1915.85     1889.23    151.23 o 
   1   6   4      368.23      323.78     69.01 o 
   2   6   4     3462.03     3584.31    171.25 o 
   3   6   4      201.21      170.65     64.74 o 
   4   6   4     5883.56     5871.43    200.78 o 
   5   6   4      170.73      172.02     53.53 o 
   6   6   4     2925.13     2757.37     97.13 o 
   7   6   4      298.92      322.42     59.54 o 
   8   6   4      119.92      175.57     80.64 o 
   9   6   4       52.19       56.94     74.67 o 
  10   6   4     7897.67     8199.85    251.70 o 
  11   6   4      201.80      203.42     83.39 o 
  12   6   4      843.41      863.73    116.73 o 
  13   6   4      142.83      140.02     76.00 o 
  14   6   4       17.30       29.80     88.55 o 
   1   7   4      910.48     1095.04    142.76 o 
   2   7   4      301.18      322.56     74.02 o 
   3   7   4       16.15       31.85     95.13 o 
   4   7   4       78.66      -17.22    108.47 o 
   5   7   4     3177.76     3225.53    130.14 o 
   6   7   4      377.38      384.06     69.10 o 
   7   7   4      314.92      408.64     88.17 o 
   8   7   4      155.27      100.25     76.81 o 
   9   7   4     2258.71     2330.61    157.90 o 
  10   7   4      259.40      207.72     89.87 o 
  11   7   4       42.21       10.97     96.10 o 
  12   7   4        6.53       47.21    137.46 o 
   4   8   4      155.35       80.35    124.97 o 
   5   8   4       29.14       62.41    138.60 o 
   6   8   4     1316.67     1315.21    136.05 o 
   7   8   4      310.73      298.62     92.90 o 
   8   8   4      331.56      346.38     98.94 o 
   9   8   4       20.47       63.99    135.30 o 
   2   0   5     6916.69     6917.76    119.06 o 
   4   0   5      320.66      367.77     25.51 o 
   6   0   5     2809.52     2927.93    186.39 o 
   8   0   5      510.67      450.04     47.09 o 
  10   0   5      170.80      105.42     51.49 o 
  12   0   5     2970.91     2918.57    204.18 o 
  14   0   5     2388.95     2458.71    204.61 o 
  16   0   5     1518.90     1705.00    196.28 o 
   1   1   5      165.41      179.52     30.02 o 
   2   1   5     1147.63     1105.11     36.66 o 
   3   1   5     4132.04     3954.66    120.97 o 
   4   1   5     9594.94     9603.25    129.96 o 
   5   1   5      113.69       96.93     22.00 o 
   6   1   5     1630.17     1627.80     63.46 o 
   7   1   5     9856.83     9971.01    102.70 o 
   8   1   5     3986.71     3786.30     57.16 o 
   9   1   5      976.14      964.74     51.26 o 
  10   1   5      517.11      507.03     42.15 o 
  11   1   5      393.44      368.37     36.38 o 
  12   1   5     5489.86     5326.93    149.81 o 
  13   1   5       62.48      132.34     84.51 o 
  14   1   5      306.19      299.49     77.40 o 
  15   1   5      782.63      888.68    107.30 o 
  16   1   5     1293.42     1406.09    135.78 o 
  17   1   5      427.50      445.37    105.60 o 
   1   2   5      520.65      559.11     26.45 o 
   2   2   5     9109.01     8862.22     95.43 o 
   3   2   5      280.65      265.12     23.19 o 
   4   2   5       33.75       60.73     27.02 o 
   5   2   5      122.37      111.77     24.39 o 
   6   2   5     2734.80     2666.10     53.52 o 
   7   2   5     1152.96     1166.06     42.22 o 
   8   2   5      821.90      798.02     48.84 o 
   9   2   5      298.39      309.95     46.49 o 
  10   2   5       12.09       37.09     32.72 o 
  11   2   5      298.34      293.89     46.91 o 
  12   2   5     3492.04     3742.08    109.94 o 
  13   2   5       19.70       38.79     59.87 o 
  14   2   5     1102.64     1249.33     96.75 o 
  15   2   5      478.33      477.48     94.77 o 
  16   2   5     1196.89     1307.26    134.40 o 
  17   2   5      337.28      211.49     99.71 o 
   0   3   5    10267.46    10093.68    262.43 o 
   1   3   5      184.57      114.73     48.95 o 
   2   3   5     3896.07     3652.06    119.81 o 
   3   3   5     3285.25     3261.98    126.26 o 
   4   3   5     7705.05     7385.60    171.77 o 
   5   3   5      312.72      293.48     35.26 o 
   6   3   5     3745.21     3768.75     79.64 o 
   7   3   5     6620.92     6559.46    141.05 o 
   8   3   5     3568.42     3614.19     94.22 o 
   9   3   5     1469.52     1482.78     77.60 o 
  10   3   5     1359.44     1493.28     81.06 o 
  11   3   5      700.47      738.71     69.78 o 
  12   3   5     2621.76     2605.71    114.44 o 
  13   3   5       30.62       13.72     58.41 o 
  14   3   5     1069.78      987.59    114.62 o 
  15   3   5      891.13      698.75    110.67 o 
  16   3   5      628.21      721.40    115.31 o 
   1   4   5     2595.84     2733.31    112.11 o 
   2   4   5     3091.07     2959.89    166.73 o 
   3   4   5      945.15      952.72    115.36 o 
   4   4   5      200.31      232.44     79.78 o 
   5   4   5     1921.96     2018.89    110.36 o 
   6   4   5      678.74      709.13     61.25 o 
   7   4   5     1082.78      959.18     72.95 o 
   8   4   5      178.63      178.84     48.96 o 
   9   4   5     2354.40     2336.84    216.08 o 
  10   4   5       51.65      114.45     62.30 o 
  11   4   5       33.38      100.60     68.03 o 
  12   4   5     2141.22     2200.17    136.61 o 
  13   4   5      485.33      599.26    113.08 o 
  14   4   5      969.05      881.71     91.27 o 
  15   4   5      351.99      338.45    103.35 o 
  16   4   5      721.18      888.58    177.77 o 
   0   5   5      393.57      253.10     80.92 o 
   1   5   5        6.58       -2.20     52.20 o 
   2   5   5     3606.98     3558.53    134.45 o 
   3   5   5     3080.90     3021.59    183.08 o 
   4   5   5      290.63      391.13    102.30 o 
   5   5   5       65.45      133.05     49.53 o 
   6   5   5     3873.06     3879.97    104.01 o 
   7   5   5     4035.88     4035.14    132.48 o 
   8   5   5      438.14      375.54     64.19 o 
   9   5   5      193.40      168.77     72.50 o 
  10   5   5     2482.39     2277.85    220.32 o 
  11   5   5      529.91      462.98     88.82 o 
  12   5   5      226.15      370.24     86.55 o 
  13   5   5        9.41       -2.16     69.19 o 
  14   5   5     2167.74     2103.73    126.79 o 
  15   5   5      111.22      130.03     91.62 o 
   1   6   5      248.98      272.54     67.36 o 
   2   6   5     3675.16     3756.71    149.72 o 
   3   6   5      120.95      129.17     64.54 o 
   4   6   5      159.03      224.72     69.33 o 
   5   6   5      160.46      183.08    105.03 o 
   6   6   5      949.78      995.53     83.98 o 
   7   6   5      159.93      228.72     65.17 o 
   8   6   5      208.32      197.40     78.43 o 
   9   6   5      263.70      262.40     80.93 o 
  10   6   5       93.62       61.68     77.77 o 
  11   6   5        0.25       17.56     91.38 o 
  12   6   5     1918.14     1949.81    151.87 o 
  13   6   5      262.85      298.24    100.90 o 
   0   7   5     2772.55     2748.54    202.60 o 
   1   7   5      131.94      177.38     78.78 o 
   2   7   5     3670.30     3909.27    234.09 o 
   3   7   5     1006.84     1109.64    105.85 o 
   4   7   5     1152.25     1246.87    110.08 o 
   5   7   5       79.03      121.94     86.20 o 
   6   7   5     2978.42     2864.42    132.99 o 
   7   7   5     1168.84     1373.17    128.94 o 
   8   7   5     1550.84     1623.98    139.13 o 
   9   7   5      269.43      196.71     89.19 o 
  10   7   5     1917.08     1913.91    155.27 o 
  11   7   5      405.80      296.41    102.73 o 
   4   8   5       49.65      157.69    138.46 o 
   5   8   5      165.66      232.72     93.08 o 
   6   8   5       46.08       38.10     91.36 o 
   7   8   5      100.27      152.02     99.69 o 
   0   0   6      307.30      261.71     47.35 o 
   2   0   6     1298.98     1353.69     53.48 o 
   4   0   6    25133.17    25249.17    434.54 o 
   6   0   6     3672.76     3855.18     63.22 o 
   8   0   6     3872.21     3860.95    112.45 o 
  10   0   6     4404.10     4516.50    258.55 o 
  12   0   6    10773.38    10886.58    238.47 o 
  14   0   6      516.70      636.63    127.70 o 
  16   0   6       93.68      111.34    134.16 o 
   1   1   6     1435.96     1375.89     60.63 o 
   2   1   6      625.79      742.75     37.96 o 
   3   1   6       80.19       83.00     25.59 o 
   4   1   6       77.62      101.12     25.29 o 
   5   1   6     9049.30     8961.80    100.59 o 
   6   1   6       85.08      104.76     26.27 o 
   7   1   6      115.68       98.97     27.08 o 
   8   1   6      147.72      166.37     30.44 o 
   9   1   6     2666.18     2674.30     74.48 o 
  10   1   6      200.72      146.15     37.17 o 
  11   1   6      532.95      616.40     49.96 o 
  12   1   6       68.27      121.24     57.11 o 
  13   1   6      820.92      875.12    141.83 o 
  14   1   6       30.00       42.50     77.16 o 
  15   1   6      607.57      617.94    109.24 o 
  16   1   6        7.90      -10.13     96.28 o 
  17   1   6        1.44       32.83     97.27 o 
   1   2   6      215.14      215.42     22.17 o 
   2   2   6     1149.68     1080.23     39.80 o 
   3   2   6      290.58      306.26     27.00 o 
   4   2   6      362.14      353.35     26.21 o 
   5   2   6       44.85       34.58     30.63 o 
   6   2   6     1272.36     1267.39     53.56 o 
   7   2   6      432.10      420.78     34.36 o 
   8   2   6     4481.21     4591.08     91.78 o 
   9   2   6        4.04        7.98     36.99 o 
  10   2   6      969.96     1073.50     54.86 o 
  11   2   6      174.17      177.98     43.85 o 
  12   2   6     1413.96     1464.09     92.81 o 
  13   2   6       69.71       62.83     60.78 o 
  14   2   6     4284.91     4329.77    155.53 o 
  15   2   6      219.32      213.03     92.01 o 
  16   2   6     2659.46     2821.33    177.64 o 
   1   3   6     3777.22     3552.06     64.08 o 
   2   3   6      284.70      292.35     45.03 o 
   3   3   6     1108.16     1103.10     67.24 o 
   4   3   6      110.66      119.01     40.53 o 
   5   3   6      916.00      922.50     65.94 o 
   6   3   6      464.64      451.06     38.50 o 
   7   3   6     3879.87     3755.90     94.09 o 
   8   3   6       78.78       93.54     38.50 o 
   9   3   6     6092.28     6451.38    147.55 o 
  10   3   6      204.57      178.30     54.29 o 
  11   3   6       86.00      104.08     51.18 o 
  12   3   6      104.26      124.23     52.06 o 
  13   3   6       13.11       30.75     63.72 o 
  14   3   6       58.38      102.43     83.17 o 
  15   3   6      376.46      319.16     92.10 o 
  16   3   6       34.10       14.30     86.37 o 
   0   4   6     2189.39     2044.76    152.09 o 
   1   4   6      315.07      214.37     59.86 o 
   2   4   6     3490.39     3365.95    187.39 o 
   3   4   6      419.36      454.55     90.11 o 
   4   4   6     7080.13     6957.22    276.42 o 
   5   4   6      105.02      115.90     54.97 o 
   6   4   6     3880.40     3787.00    119.95 o 
   7   4   6      128.85      122.20     48.78 o 
   8   4   6      581.95      550.18     66.25 o 
   9   4   6        6.01       23.27     60.50 o 
  10   4   6     8182.75     8075.36    226.51 o 
  11   4   6      635.82      752.89     96.64 o 
  12   4   6     2162.37     2065.37    173.76 o 
  13   4   6       44.10       38.74     68.07 o 
  14   4   6        6.38       30.46     83.59 o 
  15   4   6      318.20      341.75     96.98 o 
   1   5   6      216.90      269.36     65.09 o 
   2   5   6      140.00       91.95     63.15 o 
   3   5   6       67.35       74.75     91.83 o 
   4   5   6       24.17       91.69     95.85 o 
   5   5   6     5247.00     5107.51    181.51 o 
   6   5   6      613.01      661.86     72.68 o 
   7   5   6       32.03       56.69     60.44 o 
   8   5   6      212.01      243.70     65.32 o 
   9   5   6     1185.73     1138.12    108.24 o 
  10   5   6      137.27      131.72     78.64 o 
  11   5   6      343.80      317.97     84.46 o 
  12   5   6        0.31      100.22     83.59 o 
  13   5   6      288.92      376.84     80.86 o 
  14   5   6      218.17      237.92    104.05 o 
   0   6   6     5722.85     6178.91    277.06 o 
   1   6   6      303.97      274.47     80.14 o 
   2   6   6     5433.79     5618.89    188.40 o 
   3   6   6      336.22      309.41     76.69 o 
   4   6   6      117.43      154.00     71.63 o 
   5   6   6       91.59       85.86     70.00 o 
   6   6   6     2355.88     2463.99    116.46 o 
   7   6   6      471.31      568.96     80.85 o 
   8   6   6      565.62      603.59     84.05 o 
   9   6   6       29.90       89.75     84.11 o 
  10   6   6      611.42      602.79    105.16 o 
  11   6   6      480.16      356.57    106.31 o 
  12   6   6       20.39       68.29     84.81 o 
  13   6   6       65.61       30.13    149.51 o 
   1   7   6      198.21      218.54     83.19 o 
   2   7   6      764.62      643.23     97.94 o 
   3   7   6       58.18      110.89     79.51 o 
   4   7   6       67.20       45.61     78.68 o 
   5   7   6     2197.70     2227.47    105.64 o 
   6   7   6      272.25      222.29     60.94 o 
   7   7   6      105.68      150.89     77.13 o 
   8   7   6      102.51       98.00     94.64 o 
   9   7   6     1076.97     1172.77    127.68 o 
  10   7   6      813.09      899.20    140.11 o 
   2   8   6     1194.08     1087.16    175.91 o 
   3   8   6       52.73      103.02    126.26 o 
   4   8   6     1591.53     1650.19    207.04 o 
   5   8   6       74.48       98.91     76.03 o 
   6   8   6     1160.26     1153.92    123.63 o 
   2   0   7    20585.73    20672.90    343.50 o 
   4   0   7       38.96       45.33     22.80 o 
   6   0   7      907.58      934.98     52.71 o 
   8   0   7     2751.81     2733.43     99.18 o 
  10   0   7     2036.35     1987.20    146.14 o 
  12   0   7     5199.31     5027.09    176.12 o 
  14   0   7       45.96       58.25    116.36 o 
  16   0   7     1310.89     1189.47    176.48 o 
   0   1   7    24745.10    24664.14    260.64 o 
   1   1   7      376.44      362.32     27.96 o 
   2   1   7     1015.90     1034.49     46.66 o 
   3   1   7     1707.96     1677.23     53.94 o 
   4   1   7     2833.83     2878.73     94.76 o 
   5   1   7      176.96      197.64     43.99 o 
   6   1   7     3431.94     3320.03     69.89 o 
   7   1   7     3045.75     3151.65     65.74 o 
   8   1   7     9857.95     9742.13    134.47 o 
   9   1   7     1685.44     1701.76     66.55 o 
  10   1   7       33.31       45.04     37.86 o 
  11   1   7     2158.09     2139.39     87.70 o 
  12   1   7     2865.83     2822.43    104.37 o 
  13   1   7       67.29       13.52     79.52 o 
  14   1   7     1151.79     1003.54    115.86 o 
  15   1   7      100.00       74.25     82.72 o 
  16   1   7     2037.24     2027.74    159.03 o 
   1   2   7       25.12       19.66     16.76 o 
   2   2   7     3146.39     3195.75     55.09 o 
   3   2   7     1452.78     1427.55     44.08 o 
   4   2   7      903.42      874.86     39.38 o 
   5   2   7     3285.08     3336.75    104.37 o 
   6   2   7      292.60      262.27     40.26 o 
   7   2   7      265.49      274.77     43.02 o 
   8   2   7       69.81       96.52     33.65 o 
   9   2   7      162.07      219.01     40.39 o 
  10   2   7      841.79      710.99     59.08 o 
  11   2   7       74.39      139.30     58.33 o 
  12   2   7     1386.76     1411.85     96.03 o 
  13   2   7     1074.28     1143.44     97.76 o 
  14   2   7      220.73      199.36     68.11 o 
  15   2   7      227.47      373.03    102.13 o 
  16   2   7      415.98      289.82    109.09 o 
   0   3   7     2636.76     2592.26    129.56 o 
   1   3   7     1570.03     1399.41     71.33 o 
   2   3   7      653.60      666.91     57.27 o 
   3   3   7     5707.89     5600.26    111.19 o 
   4   3   7      205.33      326.29     40.77 o 
   5   3   7       12.32        9.35     45.40 o 
   6   3   7     1638.07     1604.00     67.46 o 
   7   3   7     7081.42     7140.96    175.72 o 
   8   3   7     1769.63     1810.49     76.14 o 
   9   3   7      522.78      527.69     52.81 o 
  10   3   7      376.09      447.35     71.60 o 
  11   3   7     3100.65     3186.64    154.49 o 
  12   3   7      647.11      685.79     79.91 o 
  13   3   7      112.12      148.76     66.05 o 
  14   3   7     1010.16     1033.12    115.29 o 
  15   3   7       37.31       33.40     87.17 o 
   1   4   7      471.10      412.95     72.17 o 
   2   4   7     5884.81     5431.37    240.76 o 
   3   4   7     1862.43     1808.31    149.22 o 
   4   4   7      222.33      155.39     58.81 o 
   5   4   7     1930.23     1740.24    112.48 o 
   6   4   7      178.57      184.85     59.30 o 
   7   4   7      739.69      770.77     71.33 o 
   8   4   7      512.75      602.64     71.30 o 
   9   4   7      714.07      668.77     72.97 o 
  10   4   7      694.94      712.36     93.37 o 
  11   4   7      501.01      528.08     87.44 o 
  12   4   7     2026.04     1879.62    202.88 o 
  13   4   7      340.02      399.16     99.71 o 
  14   4   7      231.93      293.26     95.16 o 
   0   5   7     2771.69     2623.43    184.09 o 
   1   5   7       47.03       37.12     68.78 o 
   2   5   7     6899.35     6598.75    201.28 o 
   3   5   7      333.79      393.58     78.36 o 
   4   5   7     2620.10     2594.12    139.68 o 
   5   5   7       96.96      165.80     71.44 o 
   6   5   7     4787.72     4655.44    184.63 o 
   7   5   7      966.84     1012.59     87.27 o 
   8   5   7     1505.26     1580.16    101.55 o 
   9   5   7     1017.38     1027.49     91.60 o 
  10   5   7     3565.43     3786.67    179.77 o 
  11   5   7      548.76      600.67     99.87 o 
  12   5   7      689.44      794.43    111.95 o 
  13   5   7      153.48      247.51    147.93 o 
   1   6   7      298.56      183.23     74.95 o 
   2   6   7     3558.53     3714.65    166.91 o 
   3   6   7      351.21      459.43     98.57 o 
   4   6   7       37.80       60.94     82.67 o 
   5   6   7     1115.95     1085.44    116.88 o 
   6   6   7      217.40      190.79     65.74 o 
   7   6   7       28.04       81.96     67.04 o 
   8   6   7      539.92      563.81     83.83 o 
   9   6   7      349.63      368.56     96.65 o 
  10   6   7      150.98      220.05     86.71 o 
  11   6   7      105.30      139.17     96.63 o 
  12   6   7     1950.41     1898.84    215.22 o 
   0   7   7     1320.62     1209.84    162.13 o 
   1   7   7      144.03       98.93     88.21 o 
   2   7   7     1627.83     1662.39    145.56 o 
   3   7   7     1459.70     1570.00    186.96 o 
   4   7   7      470.97      569.50    102.76 o 
   5   7   7        7.73       53.11     68.69 o 
   6   7   7     1021.17     1020.69     83.74 o 
   7   7   7     2483.50     2745.73    122.00 o 
   8   7   7      544.30      342.37    198.08 o 
   9   7   7      360.72      187.10    152.66 o 
  10   7   7     2374.73     2419.68    245.35 o 
   1   8   7      638.94      645.81    164.14 o 
   2   8   7      662.02      456.85    151.37 o 
   3   8   7      198.46       39.74    144.63 o 
   4   8   7      281.01      313.94    172.61 o 
   5   8   7      212.82      131.29    145.06 o 
   6   8   7       22.27        4.88    139.46 o 
   0   0   8    58759.88    58403.39    498.03 o 
   2   0   8     4560.43     4666.72     88.06 o 
   4   0   8     7883.18     7647.19    208.26 o 
   6   0   8     1803.93     1798.85     70.12 o 
   8   0   8    12200.14    12187.16    172.58 o 
  10   0   8      344.33      470.60     78.37 o 
  12   0   8     2954.80     3238.12    154.87 o 
  14   0   8     3152.08     3285.60    250.95 o 
  16   0   8     4848.74     4674.22    316.38 o 
   1   1   8     4730.17     4577.20     80.69 o 
   2   1   8      177.17      142.83     28.33 o 
   3   1   8      324.80      345.53     32.95 o 
   4   1   8       42.83       57.35     42.57 o 
   5   1   8      615.68      613.65     48.10 o 
   6   1   8      527.51      505.43     36.68 o 
   7   1   8      589.49      591.77     46.81 o 
   8   1   8       32.91       63.86     38.72 o 
   9   1   8     8961.90     9220.26    142.14 o 
  10   1   8      249.00      262.21     46.19 o 
  11   1   8      567.53      592.76     54.63 o 
  12   1   8        3.68       47.86     52.34 o 
  13   1   8      305.84      194.19     67.46 o 
  14   1   8      653.74      702.87    111.25 o 
  15   1   8      282.70      229.90    105.14 o 
  16   1   8       37.90      -28.70    149.80 o 
   0   2   8     5063.71     4749.97    114.80 o 
   1   2   8      162.21      178.15     30.13 o 
   2   2   8      188.24      163.78     30.09 o 
   3   2   8       65.67       72.74     23.50 o 
   4   2   8     5251.90     5259.47     86.23 o 
   5   2   8       29.62       42.12     29.93 o 
   6   2   8      448.81      479.32     40.31 o 
   7   2   8      119.68      109.09     35.32 o 
   8   2   8      211.51      214.99     46.46 o 
   9   2   8      336.66      294.70     44.68 o 
  10   2   8     3745.64     3895.95    112.36 o 
  11   2   8       55.14       54.34     44.85 o 
  12   2   8     3325.68     3237.38    136.19 o 
  13   2   8       11.70        5.26     66.89 o 
  14   2   8      480.88      533.99     86.54 o 
  15   2   8      123.85       84.30     98.89 o 
  16   2   8       61.23       45.48    131.43 o 
   1   3   8      268.80      231.03     41.05 o 
   2   3   8       45.97       34.65     39.36 o 
   3   3   8      493.78      500.98     49.28 o 
   4   3   8        6.26       19.11     37.80 o 
   5   3   8     4227.63     4195.46    104.69 o 
   6   3   8       17.78       39.40     48.81 o 
   7   3   8      192.20      250.56     41.58 o 
   8   3   8       72.70       82.27     39.23 o 
   9   3   8     2342.34     2251.65    104.46 o 
  10   3   8      211.12      271.55     77.76 o 
  11   3   8     2155.94     1994.46    133.72 o 
  12   3   8        1.83       15.54     66.59 o 
  13   3   8      437.92      475.64     86.63 o 
  14   3   8       26.48       67.91     79.26 o 
   0   4   8    17813.74    17197.87    299.55 o 
   1   4   8       91.02      107.68     45.60 o 
   2   4   8     5515.46     5339.99    145.93 o 
   3   4   8      290.76      292.98     70.20 o 
   4   4   8      525.10      450.95     72.52 o 
   5   4   8      496.55      525.29     85.42 o 
   6   4   8     3105.18     3093.85    150.83 o 
   7   4   8       23.49      103.62     55.98 o 
   8   4   8     2412.28     2604.26    115.35 o 
   9   4   8       40.45      124.58     61.28 o 
  10   4   8       95.42       44.77    102.59 o 
  11   4   8      455.84      485.54    132.72 o 
  12   4   8      337.89      524.00    150.23 o 
  13   4   8      266.34      234.02     99.10 o 
   1   5   8     1763.81     1912.04    124.98 o 
   2   5   8      430.67      536.40     91.64 o 
   3   5   8      325.41      318.83     66.87 o 
   4   5   8      121.23       80.41     69.16 o 
   5   5   8      642.20      581.76     94.62 o 
   6   5   8      370.89      501.64     90.14 o 
   7   5   8      768.87      781.00     83.54 o 
   8   5   8      108.52      112.87     64.38 o 
   9   5   8     4058.31     4142.07    154.27 o 
  10   5   8      158.41      147.37     83.16 o 
  11   5   8      161.08      124.83    117.66 o 
  12   5   8      267.23      235.88    131.72 o 
   0   6   8     2653.85     2808.66    221.82 o 
   1   6   8      156.50      138.74     80.04 o 
   2   6   8     2151.24     2316.15    158.98 o 
   3   6   8       79.63       87.13     80.19 o 
   4   6   8     1615.85     1582.84    125.86 o 
   5   6   8       64.47       79.58     69.81 o 
   6   6   8     2911.27     2933.07    135.33 o 
   7   6   8       59.66       94.78     73.41 o 
   8   6   8       89.05       95.19     71.99 o 
   9   6   8      262.95      347.62     82.11 o 
  10   6   8     5734.02     5854.73    236.80 o 
  11   6   8      183.86       82.50    135.16 o 
   1   7   8      528.09      567.57    106.71 o 
   2   7   8      101.10       79.53     91.03 o 
   3   7   8      115.04      146.24     88.09 o 
   4   7   8       16.27       44.78     74.06 o 
   5   7   8      994.03     1015.60    100.55 o 
   6   7   8      278.15      203.84     68.96 o 
   7   7   8      169.38      185.01     75.17 o 
   8   7   8      103.99      159.04    144.27 o 
   9   7   8     1536.13     1623.36    216.66 o 
   0   8   8     2474.84     2337.47    230.43 o 
   1   8   8      217.20      325.06    101.57 o 
   2   8   8     1929.57     2162.40    161.27 o 
   3   8   8      442.03      640.93    174.19 o 
   4   8   8       23.25       -5.60    157.54 o 
   2   0   9     3814.30     3909.09    121.51 o 
   4   0   9      667.22      602.67     55.89 o 
   6   0   9      231.37      269.18     42.11 o 
   8   0   9      354.86      344.12     50.05 o 
  10   0   9      571.63      526.89     84.49 o 
  12   0   9     1562.29     1664.42    127.10 o 
  14   0   9      611.48      700.34    169.45 o 
   0   1   9     7415.75     7258.18    137.73 o 
   1   1   9       80.89      108.79     27.18 o 
   2   1   9      580.75      605.04     32.01 o 
   3   1   9     3300.12     3228.28     66.51 o 
   4   1   9     5942.09     5953.41    116.17 o 
   5   1   9      121.37      139.08     31.23 o 
   6   1   9      867.98      902.01     46.18 o 
   7   1   9     3535.28     3693.92     74.18 o 
   8   1   9     3672.12     3683.97     95.89 o 
   9   1   9      264.53      255.20     42.64 o 
  10   1   9      242.25      354.91     49.74 o 
  11   1   9     1803.32     1779.40     78.63 o 
  12   1   9     3665.54     3484.31    106.89 o 
  13   1   9      239.25      218.78     69.30 o 
  14   1   9      258.08      209.92     95.06 o 
  15   1   9       57.05       44.00     96.65 o 
   1   2   9      854.79      838.17     48.36 o 
   2   2   9     6377.62     6271.53    122.89 o 
   3   2   9      486.31      470.10     48.30 o 
   4   2   9      205.58      249.58     44.36 o 
   5   2   9      940.88      947.76     59.59 o 
   6   2   9      439.37      484.35     43.17 o 
   7   2   9      728.88      719.30     59.21 o 
   8   2   9      964.24      954.16     67.26 o 
   9   2   9      659.61      630.00     55.20 o 
  10   2   9      343.19      380.62     51.31 o 
  11   2   9       82.07       94.50     48.59 o 
  12   2   9     2048.83     1970.46    101.41 o 
  13   2   9      193.22      248.78     74.87 o 
  14   2   9      239.83      289.79     79.92 o 
  15   2   9      359.33      245.64    137.74 o 
   0   3   9     1423.05     1500.81    103.83 o 
   1   3   9       56.16       67.98     36.42 o 
   2   3   9     1777.85     1721.35     76.72 o 
   3   3   9     1551.23     1573.99     74.53 o 
   4   3   9      832.37      900.71     61.40 o 
   5   3   9       63.51       53.60     42.72 o 
   6   3   9     1950.43     1774.82     97.62 o 
   7   3   9     2396.55     2280.86    112.91 o 
   8   3   9     1081.06      935.72     84.44 o 
   9   3   9      493.69      432.64     73.00 o 
  10   3   9     1025.02     1126.19    165.72 o 
  11   3   9     1191.79     1076.55    170.74 o 
  12   3   9     1114.39     1055.21    126.48 o 
  13   3   9      147.90       94.25     79.75 o 
  14   3   9     1045.09      826.31    176.48 o 
   1   4   9      298.56      332.87     53.84 o 
   2   4   9     2821.22     2859.48     87.71 o 
   3   4   9      324.75      335.36     54.13 o 
   4   4   9      320.38      259.90     64.28 o 
   5   4   9      441.38      320.61     74.66 o 
   6   4   9      229.31      181.21     76.49 o 
   7   4   9      742.80      742.19     76.66 o 
   8   4   9      303.71      263.20     79.47 o 
   9   4   9      205.40      279.08     89.68 o 
  10   4   9      205.37      212.07    129.13 o 
  11   4   9      110.75      130.28    124.83 o 
  12   4   9     1209.11     1366.67    201.88 o 
   0   5   9     1990.16     2013.48    192.41 o 
   1   5   9      147.69      167.75     77.44 o 
   2   5   9     2891.87     2830.38    125.02 o 
   3   5   9     1665.16     1561.60    100.36 o 
   4   5   9     1307.87     1170.62    111.56 o 
   5   5   9        0.68       18.57     70.74 o 
   6   5   9     2364.20     2467.72    153.23 o 
   7   5   9     3205.63     3332.02    160.39 o 
   8   5   9     1141.90     1212.92    101.16 o 
   9   5   9      229.87      211.46     84.12 o 
  10   5   9     1768.40     1582.61    191.98 o 
  11   5   9      720.78      652.13    155.68 o 
   1   6   9      260.85      294.87     98.99 o 
   2   6   9     1992.05     2051.30    145.63 o 
   3   6   9      136.40      159.02     68.05 o 
   4   6   9      230.55      182.46     67.04 o 
   5   6   9      604.57      678.78     92.07 o 
   6   6   9      156.09      192.39     77.26 o 
   7   6   9       67.52      153.69     81.41 o 
   8   6   9      285.88      279.79     81.91 o 
   9   6   9      229.98      157.37    107.26 o 
   0   7   9      292.14      361.57    156.11 o 
   1   7   9       29.54        7.48     99.41 o 
   2   7   9     2454.95     2516.53    166.69 o 
   3   7   9      311.09      312.42     88.53 o 
   4   7   9      505.26      421.96     87.08 o 
   5   7   9       17.74       30.67     79.86 o 
   6   7   9     2029.38     1545.24    227.13 o 
   7   7   9     1359.92     1460.56    147.09 o 
   0   0  10       31.07       41.75     70.16 o 
   2   0  10      221.84      221.80     52.63 o 
   4   0  10    11883.88    12316.08    196.54 o 
   6   0  10      201.28      216.56     47.61 o 
   8   0  10     1979.86     1994.65     85.52 o 
  10   0  10     1050.54     1152.51    110.00 o 
  12   0  10     4462.93     4648.96    196.55 o 
  14   0  10     1054.19     1232.80    199.01 o 
   1   1  10       38.02       43.25     28.23 o 
   2   1  10     1189.83     1253.37     56.28 o 
   3   1  10      553.58      538.92     43.74 o 
   4   1  10      271.18      329.30     41.78 o 
   5   1  10     6830.58     6714.64    104.24 o 
   6   1  10      667.11      734.80     43.73 o 
   7   1  10       17.74       21.83     36.22 o 
   8   1  10      452.40      408.96     49.86 o 
   9   1  10     1401.72     1383.16     64.91 o 
  10   1  10       82.45       45.28     49.99 o 
  11   1  10      887.87      888.68     67.51 o 
  12   1  10      380.07      358.98     67.20 o 
  13   1  10      539.19      494.30     85.80 o 
  14   1  10       25.90       69.18     94.69 o 
  15   1  10      720.28      502.33    164.14 o 
   0   2  10    16367.33    16526.15    421.95 o 
   1   2  10      361.01      340.53     40.05 o 
   2   2  10     3191.74     3117.38     83.45 o 
   3   2  10      565.31      559.91     46.55 o 
   4   2  10      230.83      258.15     49.91 o 
   5   2  10        8.35       23.95     42.72 o 
   6   2  10     2142.60     2208.87     88.52 o 
   7   2  10      252.85      188.85     64.89 o 
   8   2  10     3427.61     3271.88    130.96 o 
   9   2  10       37.96       89.31     53.75 o 
  10   2  10       27.14       45.04     58.94 o 
  11   2  10      382.00      332.03     61.56 o 
  12   2  10     1203.85     1335.18     95.76 o 
  13   2  10      103.78      104.04     70.98 o 
  14   2  10     4414.41     4295.71    296.29 o 
   1   3  10     1013.77      977.50     53.83 o 
   2   3  10      433.13      507.08     56.86 o 
   3   3  10      361.93      330.08     53.63 o 
   4   3  10       86.56       94.91     47.67 o 
   5   3  10     1005.74      983.84     70.13 o 
   6   3  10      240.90      218.08     65.56 o 
   7   3  10     1164.81     1074.82     89.99 o 
   8   3  10      130.39      102.34     66.01 o 
   9   3  10     3016.57     3079.25    139.32 o 
  10   3  10      177.69      161.89     71.66 o 
  11   3  10       92.87       31.42    111.92 o 
  12   3  10      112.62      171.88     94.30 o 
   0   4  10      927.17      922.91    100.59 o 
   1   4  10      325.83      315.12     51.04 o 
   2   4  10      876.10      830.22     64.78 o 
   3   4  10      776.97      641.04     66.67 o 
   4   4  10     5147.24     5239.57    142.85 o 
   5   4  10      104.42      109.63     62.85 o 
   6   4  10     1265.10     1315.33    118.79 o 
   7   4  10     1221.09     1066.51    113.96 o 
   8   4  10      256.33      220.59     83.89 o 
   9   4  10       33.91      129.79     82.55 o 
  10   4  10     4140.84     3995.04    200.10 o 
  11   4  10       48.58       -3.16    107.76 o 
   1   5  10        8.30       40.83     59.84 o 
   2   5  10      153.21      127.52     70.92 o 
   3   5  10      277.93      305.61     76.15 o 
   4   5  10       40.20       90.95     66.65 o 
   5   5  10     4476.39     4500.22    200.12 o 
   6   5  10      114.50       83.72     86.60 o 
   7   5  10       21.08      -14.78     84.33 o 
   8   5  10       97.77       57.97     89.80 o 
   9   5  10      645.47      785.97    147.64 o 
   0   6  10     2076.15     1906.59    216.08 o 
   1   6  10      382.20      422.99    102.59 o 
   2   6  10     3745.45     3980.38    156.23 o 
   3   6  10      528.29      478.48     82.02 o 
   4   6  10      234.04      302.31     78.10 o 
   5   6  10       63.51       57.89     76.92 o 
   6   6  10     1886.03     1816.10    107.99 o 
   7   6  10      181.95      289.46     85.00 o 
   1   7  10       32.08       35.79    101.60 o 
   2   7  10      503.32      428.67    106.69 o 
   3   7  10       86.33       23.46     99.64 o 
   4   7  10      197.82      293.71    166.44 o 
   2   0  11     3578.49     3826.20    151.28 o 
   4   0  11        2.52       34.27     50.65 o 
   6   0  11     1316.77     1421.05     74.74 o 
   8   0  11      682.35      608.00     74.03 o 
  10   0  11      320.18      335.18     88.51 o 
  12   0  11     2419.43     2401.45    158.56 o 
  14   0  11      539.05      770.21    170.31 o 
   0   1  11     5753.04     5650.61    143.68 o 
   1   1  11      289.37      252.64     36.97 o 
   2   1  11      187.17      206.16     39.39 o 
   3   1  11     2114.43     2134.61     74.24 o 
   4   1  11     1498.24     1464.02     65.18 o 
   5   1  11      449.38      463.45     54.66 o 
   6   1  11      415.22      448.20     51.78 o 
   7   1  11     3273.72     3392.23    115.66 o 
   8   1  11     3964.32     4140.74    112.21 o 
   9   1  11      277.80      271.84     53.62 o 
  10   1  11       76.26       92.55     59.02 o 
  11   1  11      306.57      278.93     58.14 o 
  12   1  11     1041.04      909.90     84.37 o 
  13   1  11      143.33       91.34     80.63 o 
  14   1  11      399.78      320.97    152.09 o 
   1   2  11      120.37      132.01     37.33 o 
   2   2  11     2213.83     2187.89     88.56 o 
   3   2  11      722.99      737.15     62.59 o 
   4   2  11      254.84      341.64     56.58 o 
   5   2  11      428.74      417.69     57.28 o 
   6   2  11     1340.23     1407.22     97.41 o 
   7   2  11      289.34      290.88     70.96 o 
   8   2  11      164.96      124.78     58.62 o 
   9   2  11       29.10        7.45     61.48 o 
  10   2  11      228.71      243.35     56.92 o 
  11   2  11      487.69      548.43     76.56 o 
  12   2  11     1197.85     1251.88    107.06 o 
   0   3  11     4662.13     5019.50    148.84 o 
   1   3  11       36.16       52.01     40.67 o 
   2   3  11     2455.85     2346.81     77.95 o 
   3   3  11     2507.88     2579.07    123.43 o 
   4   3  11     2104.26     2172.69     95.87 o 
   5   3  11      118.48      108.11     66.31 o 
   6   3  11     2361.44     2315.44    118.14 o 
   7   3  11     3679.12     3563.65    144.16 o 
   8   3  11     2918.82     2962.59    138.72 o 
   9   3  11       19.24       69.02     72.22 o 
  10   3  11     1162.77     1117.19     90.21 o 
  11   3  11      202.72      264.96    101.43 o 
   1   4  11      353.54      401.35     53.40 o 
   2   4  11     1903.73     1845.39     83.71 o 
   3   4  11      613.17      691.91     62.73 o 
   4   4  11      104.46      148.15     55.30 o 
   5   4  11     1629.78     1655.48    111.44 o 
   6   4  11      657.26      701.57     91.44 o 
   7   4  11       75.59      132.86     92.22 o 
   8   4  11      230.52      214.08     97.18 o 
   9   4  11      251.25      199.13     87.92 o 
  10   4  11       32.07       -4.60     94.86 o 
   0   5  11       85.55      128.91     91.29 o 
   1   5  11      208.88      244.15     75.06 o 
   2   5  11     1125.89     1101.52     96.64 o 
   3   5  11      775.98      819.54     95.00 o 
   4   5  11      235.50      212.90     75.53 o 
   5   5  11      178.99      194.64     79.62 o 
   6   5  11     1087.09     1124.10    134.38 o 
   7   5  11     1866.32     1846.30    151.68 o 
   8   5  11      116.07      170.84     96.19 o 
   1   6  11      111.10       86.39     77.96 o 
   2   6  11     1646.18     1714.97    122.32 o 
   3   6  11      171.78      240.68     82.54 o 
   4   6  11       21.61       11.30     80.22 o 
   5   6  11       69.73       -7.51    103.20 o 
   0   0  12     6837.43     6689.71    278.21 o 
   2   0  12      164.15      159.69     71.43 o 
   4   0  12        5.98       69.08     68.18 o 
   6   0  12      205.72      130.62     63.13 o 
   8   0  12     1642.93     1605.85    199.44 o 
  10   0  12      503.15      468.90    160.13 o 
  12   0  12      842.29      661.15    118.10 o 
   1   1  12      430.99      407.60     45.75 o 
   2   1  12       42.36       85.30     61.79 o 
   3   1  12       74.08       97.64     49.55 o 
   4   1  12       23.21       31.16     49.06 o 
   5   1  12     4000.65     4072.85    109.25 o 
   6   1  12      119.89      149.35     51.35 o 
   7   1  12      930.92      961.60     80.40 o 
   8   1  12       25.74       72.36     52.25 o 
   9   1  12     1185.59     1153.22     78.12 o 
  10   1  12       74.64       42.66     64.02 o 
  11   1  12        2.73       39.26     74.50 o 
  12   1  12        3.49        4.22     79.89 o 
   0   2  12      186.21      166.17     74.30 o 
   1   2  12       37.96       62.67     51.74 o 
   2   2  12      874.50      994.35     65.27 o 
   3   2  12       22.88       30.18     53.63 o 
   4   2  12    13391.55    13436.75    210.86 o 
   5   2  12       88.93       99.39     55.27 o 
   6   2  12     1026.03     1089.09     95.61 o 
   7   2  12       49.93       26.28     72.70 o 
   8   2  12     2012.97     1998.57    106.42 o 
   9   2  12        0.56       -1.63     67.81 o 
  10   2  12     3072.71     3143.96    115.87 o 
  11   2  12       34.19       69.43     64.95 o 
   1   3  12      337.55      323.05     55.49 o 
   2   3  12       57.93      118.22     51.47 o 
   3   3  12      544.14      589.67     63.24 o 
   4   3  12       20.31       20.50     59.92 o 
   5   3  12     5854.23     5675.02    177.69 o 
   6   3  12       13.61       25.91     70.04 o 
   7   3  12       98.68      143.58     75.88 o 
   8   3  12       48.97       84.58     70.31 o 
   9   3  12      214.31       83.54     65.45 o 
  10   3  12       46.64       42.18     66.03 o 
   0   4  12     2949.64     2744.44    131.10 o 
   1   4  12      241.50      227.47     50.13 o 
   2   4  12     1780.41     1871.53     90.66 o 
   3   4  12      109.03      123.06     54.81 o 
   4   4  12      343.96      344.39     68.09 o 
   5   4  12       13.19       32.98     73.40 o 
   6   4  12     1122.03     1149.00    103.08 o 
   7   4  12      114.09      200.58    130.64 o 
   8   4  12      322.00      279.91    102.19 o 
   1   5  12      616.55      619.60     78.02 o 
   2   5  12      146.23      209.92     67.17 o 
   3   5  12       49.59       58.24     80.07 o 
   4   5  12       68.98      138.13     75.34 o 
   5   5  12     1899.70     1848.61    129.59 o 
   6   5  12      225.58      185.81    119.38 o 
   0   6  12      543.02      384.68    151.80 o 
   1   6  12      204.53      237.88    100.91 o 
   2   0  13      969.32     1052.55     77.73 o 
   4   0  13      242.69      222.68     85.09 o 
   6   0  13      141.53      163.28    127.13 o 
   8   0  13       15.08       13.06    140.76 o 
  10   0  13      263.59      345.07    152.95 o 
   0   1  13     2275.89     2259.71    163.14 o 
   1   1  13      179.95      227.38     57.76 o 
   2   1  13      345.71      337.81     63.72 o 
   3   1  13     1604.93     1553.56    103.49 o 
   4   1  13     2677.00     2569.44    108.30 o 
   5   1  13       10.84       37.17     58.58 o 
   6   1  13      398.44      338.63     68.86 o 
   7   1  13     3436.74     3383.16    128.03 o 
   8   1  13     1691.48     1870.47    106.96 o 
   9   1  13      548.19      475.26     80.05 o 
  10   1  13      281.22      252.42    100.69 o 
   1   2  13      233.65      269.48     65.61 o 
   2   2  13     3313.65     3142.22    119.41 o 
   3   2  13      119.94      183.26     63.27 o 
   4   2  13       12.15       38.46     59.39 o 
   5   2  13      104.83      134.04     72.25 o 
   6   2  13      677.23      674.14     91.31 o 
   7   2  13      278.28      266.07     67.19 o 
   8   2  13      428.10      443.19     78.69 o 
   9   2  13      197.13      184.63     64.27 o 
  10   2  13       35.31       85.37     85.44 o 
   0   3  13     2136.87     2106.36    149.50 o 
   1   3  13      106.04       68.72     65.06 o 
   2   3  13      787.55      828.34     79.54 o 
   3   3  13      324.52      436.88     63.09 o 
   4   3  13     1700.19     1717.47    101.02 o 
   5   3  13       43.91       69.64     74.09 o 
   6   3  13      684.25      661.67     93.09 o 
   7   3  13     1010.03     1164.02    111.82 o 
   8   3  13     1221.40     1373.16    144.25 o 
   9   3  13      716.26      615.68    173.33 o 
   1   4  13      719.19      737.63     81.81 o 
   2   4  13     1843.81     1913.90     96.67 o 
   3   4  13      391.32      472.64     64.62 o 
   4   4  13       36.50       29.50     71.93 o 
   5   4  13      429.31      530.33     76.26 o 
   6   4  13      355.31      361.75    108.99 o 
   1   5  13      151.05       94.55    136.45 o 
   2   5  13     2094.14     2116.94    232.15 o 
   3   5  13     1774.25     1566.25    220.82 o 
   0   0  14       33.73        7.98     86.68 o 
   2   0  14      602.44      568.29     85.54 o 
   4   0  14     6065.82     6295.68    234.50 o 
   6   0  14      987.42      890.74    176.20 o 
   1   1  14      329.68      338.23     69.38 o 
   2   1  14      697.59      699.91     69.04 o 
   3   1  14       61.25      100.41     57.36 o 
   4   1  14      119.73      130.89     66.78 o 
   5   1  14     2158.90     2099.11    108.41 o 
   6   1  14      169.86       69.12     78.00 o 
   7   1  14      183.30      130.40     81.42 o 
   0   2  14     9145.10     9862.37    750.63 o 
   1   2  14       56.64      163.66     67.84 o 
   2   2  14      233.18      286.25     72.87 o 
   3   2  14      193.82      223.33     68.29 o 
   4   2  14       47.17       31.67     66.74 o 
   5   2  14       15.37      -50.15     99.10 o 
   6   2  14       62.91       63.13     80.17 o 
   7   2  14      206.34      104.33    106.02 o 
   8   2  14     2231.50     2234.35    170.07 o 
   1   3  14     1515.65     1521.68    101.60 o 
   2   3  14       81.36      110.58     74.12 o 
   3   3  14      717.81      729.94     86.25 o 
   4   3  14       48.88       52.29     85.88 o 
   5   3  14      270.61      181.56    106.53 o 
   6   3  14      213.05      327.28    157.97 o 
   0   4  14      564.77      667.48    177.34 o 
   1   4  14      420.67      326.88    111.40 o 
   2   4  14     1345.63     1244.10    141.32 o 
   2   0  15     1562.66     1549.94    152.18 o 
   4   0  15      111.92      189.85     97.02 o 
   0   1  15     2535.43     2479.29    139.43 o 
   1   1  15      294.95      252.23     65.83 o 
   2   1  15      468.64      368.19     66.08 o 
   3   1  15      713.96      712.43     73.47 o 
   4   1  15     2049.10     1936.20    124.77 o 
   1   2  15      201.80      272.63     74.13 o 
   2   2  15     2471.19     2541.97    124.07 o 
   3   2  15      238.94      164.64     80.44 o 
   4   2  15      178.27       45.05    157.83 o 
   5   2  15      249.34      188.68    164.86 o 
   1   3  15       66.89      161.70    159.41 o 
   2   3  15      308.54      224.12    153.67 o 
   1   1  16      912.29      617.98    172.32 o 
                                                 
